# Supplementary material for: Genome-Wide Analysis of the SNARE Family in Cultivated Peanut (Arachis hypogaea L.) Reveals That Some Members Are Involved in Stress Responses
Source: Int J Mol Sci. 2023 Apr 12;24(8):7103. doi: 10.3390/ijms24087103 (PMC10139436; doi:10.3390/ijms24087103)
Supplement: Supplementary file 1 [file ijms-24-07103-s001.zip]

Archive with 6 entries (6 files):
- Table S1.docx
- Table S2.xlsx
- Table S3.xlsx
- Table S4.xls
- Table S5.xls
- Fig S1.jpg
