# Supplementary material for: Genome-Wide Analysis of the SNARE Family in Cultivated Peanut (Arachis hypogaea L.) Reveals That Some Members Are Involved in Stress Responses
Source: Int J Mol Sci. 2023 Apr 12;24(8):7103. doi: 10.3390/ijms24087103 (PMC10139436; doi:10.3390/ijms24087103)
Supplement: Supplementary file 1 [file ijms-24-07103-s001.zip › Table S2.xlsx]

## Sheet: Sheet1
Table S2 List of SNARE genes identified in peanut and their physicochemical parameters
Gene ID	Rename	Subfamily	Chr	Chromosome location		Length(aa)	Conserved domain	Domain		pI	MW	Type	subcullar location
				start	end			start	end
Ah677K9W.1	AhSYP111a	SYP11	Chr10	5647708	5650740	372	Syntaxin	101	308	6.83	42071.7	Qa	Plasma membrane
AhGPJZ8X.1	AhSYP111b		Chr09	116591362	116592747	426	Syntaxin	48	255	9.1	25472.3	Qa	Plasma membrane
AhCZ32YF.3	AhSYP112b		Chr15	11434087	11436578	379	Syntaxin	122	319	7.02	32164	Qa	Plasma membrane
AhQ9S7W6.1	AhSYP112a		Chr05	10860162	10861052	297	Syntaxin	40	237	6.03	28817.2	Qa	Plasma membrane
AhJ5SZ1I.1	AhSYP121b	SYP12	Chr12	118075572	118077733	334	Syntaxin	42	247	6.68	34235.9	Qa	Plasma membrane
AhNX6A0A.1	AhSYP121a		Chr02	100831505	100833392	246	Syntaxin	1	159	9.12	46978.7	Qa	Plasma membrane
AhIYQQ1I.1	AhSYP123a		Chr10	111688496	111690039	314	Syntaxin	33	238	5.9	29883.7	Qa	Plasma membrane
AhSR9RXI.1	AhSYP123b		Chr20	138254934	138256726	267	Syntaxin	33	238	8.96	25267.3	Qa	Plasma membrane
AhF2MSTS.1	AhSYP122b		Chr20	137996853	137999585	295	Syntaxin	29	234	9.28	28247.1	Qa	Plasma membrane
AhLWR4SS.1	AhSYP122a		Chr10	111351450	111354371	343	Syntaxin	77	282	4.88	27940.5	Qa	Plasma membrane
AhK4VY4I.1	AhSYP122c		Chr12	118072029	118073573	194	Syntaxin	1	159	7.6	27090.1	Qa	Plasma membrane
AhL7SKSM.1	AhSYP124		Chr10	3111193	3112113	307	Syntaxin	34	239	8.67	24881.9	Qa	Plasma membrane
AhS1DZ03.1	AhSYP125		Chr20	5424580	5425500	307	Syntaxin	34	239	9.1	25472.3	Qa	Plasma membrane
Ah55IZK7.1	AhSYP131b	SYP13	Chr20	141119754	141126919	309	Syntaxin	36	241	9.03	15985.1	Qa	Plasma membrane
AhSNC74A.1	AhSYP131a		Chr10	114338922	114345854	309	Syntaxin	36	241	9.55	34036.5	Qa	Plasma membrane
Ah011VCX.1	AhSYP132b		Chr18	8213322	8220026	355	Syntaxin	39	244	8.69	25459.9	Qa	Plasma membrane
AhG2H5J3.1	AhSYP132a		Chr08	32078535	32086744	308	Syntaxin	39	244	6.33	29897.9	Qa	Plasma membrane
Ah1SN9CK.1	AhSYP24a	SYP2	Chr06	97769106	97772295	269	Syntaxin2	24	122	9.54	27071	Qa	TGN/Endosome/Vacuole
AhAQDL1Q.1	AhSYP24b		Chr16	128427865	128430914	321	Syntaxin2	76	174	4.85	28009.6	Qa	TGN/Endosome/Vacuole
Ah50YMIU.1	AhSYP22b		Chr15	1352010	1355116	273	Syntaxin2	29	129	8.76	25490.5	Qa	TGN/Endosome/Vacuole
AhBB0AZK.1	AhSYP22a		Chr05	1352010	1355116	273	Syntaxin2	29	129	9.77	23055.8	Qa	TGN/Endosome/Vacuole
Ah7X6P0W.1	AhSYP21a		Chr01	13500333	13505059	335	Syntaxin2	30	130	6.83	42071.7	Qa	TGN/Endosome/Vacuole
Ah6HWF75.1	AhSYP21b		Chr20	66139	71157	275	Syntaxin2	30	130	7.91	28740.2	Qa	TGN/Endosome/Vacuole
AhVK0N59.1	AhSYP23a		Chr04	406782	410361	273	Syntaxin2	29	129	5.81	30181.3	Qa	TGN/Endosome/Vacuole
AhHRV8GT.1	AhSYP23b		Chr14	835807	839320	273	Syntaxin2	29	129	6.19	37525	Qa	TGN/Endosome/Vacuole
AhK3I5FR.1	AhSYP23d		Chr18	103647585	103653852	130	/	/	/	4.75	14038	Qa	TGN/Endosome/Vacuole
AhZ4T9CG.1	AhSYP23c		Chr12	38322760	38324251	104	Syntaxin_2	6	39	4.88	11779.3	Qa	TGN/Endosome/Vacuole
AhJV7TC8.1	AhSYP31a	SYP3	Chr07	10646243	10650569	342	SNARE_syntaxin5	252	327	9.71	25017.6	Qa	Golgi/ER
AhSV3ZRB.1	AhSYP31b		Chr17	11297628	11301914	342	SNARE_syntaxin5	252	327	5.89	37409.1	Qa	Golgi/ER
AhXP9K23.1	AhSYP32a		Chr08	46002822	46007458	343	SNARE_syntaxin5	253	331	8.67	25102.6	Qa	Golgi/ER
AhYQ853S.1	AhSYP32b		Chr18	127917376	127922110	342	SNARE_syntaxin5	252	330	9.14	25181.3	Qa	Golgi/ER
AhBDV9DF.1	AhSYP42	SYP4	Chr09	8956482	8960628	398	SynN	44	140	8.92	27265.7	Qa	TGN/Endosome/Vacuole
AhRB8T8D.1	AhSYP41		Chr19	34501132	34506746	369	SynN	116	357	6.7	14370.9	Qa	TGN/Endosome/Vacuole
AhUBBZ0M.1	AhSYP43		Chr09	26916163	26922628	361	SynN	79	320	9.96	16172.6	Qa	TGN/Endosome/Vacuole
AhBR1H5V.1	AhSYP81a	SYP8	Chr05	99182310	99186089	320	Syntaxin-18_N	6	86	6.33	35783.6	Qa	Golgi/ER
AhV0Z2W7.1	AhSYP81b		Chr15	145905951	145909753	357	Syntaxin-18_N	6	86	9.99	22936.4	Qa	Golgi/ER
Ah4TE40S.1	AhGOS11c	GOS1	Chr07	81541112	81543448	225	V-SNARE_C	136	199	6.33	29897.9	Qb	Golgi/ER
AhK18KXM.1	AhGOS11d		Chr18	209011	211347	225	V-SNARE_C	136	199	5.62	45143	Qb	Golgi/ER
Ah52K6P9.1	AhGOS12a		Chr02	94759929	94765710	243	V-SNARE_C	152	217	6.13	36237	Qb	Golgi/ER
AhN274YR.1	AhGOS12b		Chr12	110227629	110233703	243	V-SNARE_C	152	217	6.14	37429.6	Qb	Golgi/ER
Ah83S23U.1	AhGOS11a		Chr09	787324	790571	223	V-SNARE_C	134	197	8.65	25084	Qb	Golgi/ER
AhU3C25F.1	AhGOS11b		Chr19	1617125	1620376	223	V-SNARE_C	134	197	9.45	24955.8	Qb	Golgi/ER
AhB982CP.1	AhMEMB11a	MEMB1	Chr03	99571861	99573502	201	SNARE_GS27	108	173	5.56	43114.5	Qb	Golgi/ER
AhX6I371.1	AhMEMB11b		Chr19	19777275	19778943	131	SNARE_GS27	49	113	6.82	23437.6	Qb	Golgi/ER
Ah7QGR70.1	AhMEMB12b		Chr17	4675386	4676970	220	SNARE_GS27	127	192	8.33	33048.4	Qb	Golgi/ER
AhFV18MX.1	AhMEMB12a		Chr07	3965579	3967164	220	SNARE_GS27	127	192	7.85	33399.9	Qb	Golgi/ER
AhVNW58P.1	AhMEMB12c		Chr05	114474801	114476267	220	SNARE_GS27	49	113	5.75	28484.2	Qb	Golgi/ER
Ah0KII0J.1	AhNPSN11d	NPSN1	Chr15	5278326	5282634	253	SNARE_SNAP25N	125	189	7.76	32990.8	Qb	Plasma membrane
Ah1L1QBU.1	AhNPSN11b		Chr11	39181280	39187000	294	SNARE_SNAP25N	180	233	9.4	21660.9	Qb	Plasma membrane
AhTK66KG.1	AhNPSN11a		Chr01	32569939	32575583	197	SNARE_SNAP25N	128	165	9.71	25124.7	Qb	Plasma membrane
AhZ4VNZV.1	AhNPSN11c		Chr05	5278326	5282634	253	SNARE_SNAP25N	125	189	6.48	34626.6	Qb	Plasma membrane
Ah0G05EQ.1	AhNPSN12a		Chr01	105950044	105955307	283	SNARE_SNAP25N	155	219	5	25279.5	Qb	Plasma membrane
AhSRQ5BD.1	AhNPSN12b		Chr11	133809452	133814640	270	SNARE_SNAP25N	142	206	5.5	48314.3	Qb	Plasma membrane
AhQ27SQW.1	AhNPSN13a		Chr03	94920636	94931650	269	SNARE_SNAP25N	144	206	5.25	13220.2	Qb	Plasma membrane
AhU4ZNRL.1	AhNPSN13b		Chr13	57001769	57010679	269	SNARE_SNAP25N	144	206	6.99	35184.4	Qb	Plasma membrane
Ah6ZMA90	AhNPSN13d		Chr18	55880042	55880639	145	SNARE_SNAP25N	10	101	7.22	37103.9	Qb	Golgi/ER
AhQ2BBVU	AhNPSN13c		Chr03	43697210	43697807	116	SNARE_SNAP25N	10	72	9.3	24843.5	Qb	Golgi/ER
AhZ186RR.1	AhSEC20a	SEC20	Chr04	7656813	7660746	323	Sec20	148	270	9.14	25181.3	Qb	Golgi/ER
Ah4HQ694.2	AhSEC20b		Chr14	9145618	9147169	176	Sec20	148	178	8.78	20169.8	Qb	Golgi/ER
AhPB4QPE.1	AhUSE1b	USE1	Chr11	955227	960407	241	Use1	5	241	6.41	26923.7	Qb	Golgi/ER
AhHDC0J8.1	AhUSE1a		Chr01	10603335	10606561	241	Use2	5	241	6.41	26937.7	Qb	Golgi/ER
AhLDG5Z4.1	AhVTI11a	VTI	Chr10	109184449	109187814	222	SNARE_Vti1	12	89	9.43	34401	Qb	TGN/Endosome/Vacuole
AhCRGH5H.1	AhVTI11b		Chr20	134822304	134825601	222	SNARE_Vti1	12	89	7.97	21855.5	Qb	TGN/Endosome/Vacuole
AhH925DL.1	AhVTI13b		Chr14	137705288	137710120	222	SNARE_Vti1	12	89	6.19	36952.2	Qb	TGN/Endosome/Vacuole
AhY6RVYE.1	AhVTI13a		Chr04	123567627	123571977	222	SNARE_Vti1	12	89	8.65	25112.1	Qb	TGN/Endosome/Vacuole
AhKFUT9W	AhVTI13c		Chr14	81081016	81088149	303	SNARE_Vti1	170	205	5.99	35035.8	Qb	TGN/Endosome/Vacuole
AhT4811Q.1	AhVTI12a		Chr05	54355882	54360503	223	SNARE_Vti1	128	189	9.45	24955.8	Qb	TGN/Endosome/Vacuole
AhZHVZ7A.1	AhVTI12b		Chr15	67947934	67952317	223	SNARE_Vti1	128	189	9.55	39084.6	Qb	TGN/Endosome/Vacuole
AhWIHA4V.1	AhVTI12d		Chr20	904617	905618	203	SNARE_Vti1	108	168	5.95	31593.9	Qb	TGN/Endosome/Vacuole
AhHT9PNM.1	AhVTI12c		Chr08	51156481	51157426	222	SNARE_Vti1	127	187	6.73	15760	Qb	TGN/Endosome/Vacuole
AhR93B4J.1	AhSNAP29a	SNAP	Chr01	110396580	110399455	297	SNARE_SNAP25N	100	163	4.88	27970.5	Qb+Qc	Plasma membrane
AhHRQ2U6.1	AhSNAP30a		Chr05	55129661	55135455	289	SNARE_SNAP25N	100	163	4.85	28039.6	Qb+Qc	Plasma membrane
AhN4QJK1.1	AhSNAP30b		Chr15	67016383	67021130	287	SNARE_Qc	224	282	8.6	17442.8	Qb+Qc	Plasma membrane
Ah0Q4XQV.1	AhSNAP33b		Chr20	1117308	1119051	313	SNARE_SNAP25N	107	171	8.73	27233	Qb+Qc	Plasma membrane
AhFI6TLI.2	AhSNAP29b		Chr11	126733219	126736451	296	SNARE_SNAP25N	99	162	6.18	36555.8	Qb+Qc	Plasma membrane
AhZQ0E46.1	AhSNAP33a		Chr08	50967240	50968982	313	SNARE_SNAP25N	107	171	9.48	24919.8	Qb+Qc	Plasma membrane
Ah41SNZJ.1	AhSFT12b	SFT	Chr17	44516189	44518764	144	SNARE_Qc	43	99	8.25	76746	Qc	Golgi/ER
AhNU78SD.1	AhSFT12a		Chr07	62729041	62731575	157	SNARE_Qc	43	99	6.38	30395	Qc	Golgi/ER
AhQ67T8J.1	AhSFT11b		Chr17	129928231	129930614	157	SNARE_Qc	45	101	6.07	12773.1	Qc	Golgi/ER
AhQI1MS0.1	AhSFT11a		Chr08	13803476	13805584	149	SNARE_Qc	45	101	8.73	17375.7	Qc	Golgi/ER
Ah9IC2FY.1	AhBET11b	BET1	Chr16	1372828	1375925	124	SNARE_Bet1	37	94	5.77	14360.2	Qb	Golgi/ER
AhIM1D59.2	AhBET12a		Chr02	13044069	13047463	228	SNARE_Bet1	60	117	9.49	26632	Qb	Golgi/ER
AhJQ3F04.1	AhBET11c		Chr16	72089981	72093399	195	SNARE_Bet1	41	98	5.22	22052.2	Qb	Golgi/ER
AhUDPJ1A.1	AhBET12c		Chr15	56979830	56982125	243	SNARE_Bet1	134	214	6.14	27174.9	Qb	Golgi/ER
AhV2BS34.1	AhBET12b		Chr19	124402769	124405510	157	SNARE_Bet1	117	155	5.52	17778	Qb	Golgi/ER
AhVRQ9RQ.1	AhBET11a		Chr06	17527011	17529874	155	SNARE_Bet1	68	125	5.79	17850.2	Qb	Golgi/ER
AhXKA0JW.2	AhBET11d		Chr12	16543349	16546063	147	SNARE_Bet1	60	117	8.29	17012.5	Qb	Golgi/ER
Ah59G793.1	AhSYP52a	SYP5	Chr01	3000013	3004070	230	SNARE_Qc	136	193	9.74	15393.2	Qc	TGN/Endosome/Vacuole
Ah67FSB3.1	AhSYP51b		Chr17	2369986	2374346	255	SNARE_Qc	161	218	5.7	33940.9	Qc	TGN/Endosome/Vacuole
Ah327P4X.1	AhSYP51a		Chr07	2311424	2313433	251	SNARE_Qc	157	214	7.88	16367.4	Qc	TGN/Endosome/Vacuole
Ah496WES.1	AhSYP52b		Chr11	10670129	10674547	305	SNARE_Qc	211	268	8.4	33034.8	Qc	TGN/Endosome/Vacuole
Ah3L4J3R.1	AhSYP61a	SYP6	Chr07	2742866	2745881	247	SNARE_NTD_AtSYP61-like	5	102	5.86	35019.8	Qc	TGN/Endosome/Vacuole
AhNDA9EK.1	AhSYP61b		Chr17	3189745	3192736	247	SNARE_NTD_AtSYP61-like	5	102	8.67	24881.9	Qc	TGN/Endosome/Vacuole
AhWUDS97.1	AhSYP71a	SYP7	Chr06	27541969	27544104	245	SNARE_Qc	159	213	6.01	27084.1	Qc	Golgi/ER
AhSZL46E.1	AhSYP71b		Chr16	39366055	39367625	181	SNARE_Qc	133	179	7.66	20347	Qc	Golgi/ER
AhPY1UCE.1	AhSYP73		Chr18	4205013	4205648	212	SNARE_Qc	144	209	7.72	24392.9	Qc	Golgi/ER
AhMV80KR.1	AhSYP72		Chr08	28452471	28453106	212	SNARE_Qc	144	209	7.74	24422.9	Qc	Golgi/ER
Ah0698HC.1	AhSEC22a	SEC22	Chr10	104298738	104303431	219	Longin, R-SNARE_SEC22	5	127	6.03	28817.2	R	TGN/Vacuole/Membrane
Ah3W57F5.1	AhSEC22b		Chr20	128500804	128505494	219	Longin, R-SNARE_SEC23	5	127	8.46	25235.9	R	TGN/Vacuole/Membrane
AhPAAG12.1	AhVAMP711	VAMP	Chr07	4525111	4527948	220	Synaptobrevin	123	211	7.23	34390.2	R	TGN/Vacuole/Membrane
AhH3XS4T.1	AhVAMP713b		Chr11	145601388	145601904	148	Longin	4	124	6.27	16570.7	R	TGN/Vacuole/Membrane
AhRR5P7Z.1	AhVAMP712		Chr17	5269234	5272081	274	Longin, Synaptobrevin	4	118	7.93	37973.1	R	TGN/Vacuole/Membrane
Ah60YECW.1	AhVAMP713a		Chr01	98665937	98666847	200	Longin, Synaptobrevin	4	116	8.46	25201.8	R	TGN/Vacuole/Membrane
AhN9TJIP.1	AhVAMP714b		Chr13	2138116	2141493	141	Longin, Synaptobrevin	4	118	6.21	22358.3	R	Golgi/ER
AhQ71I5Y.1	AhVAMP714a		Chr03	102472	103613	134	Synaptobrevin	39	103	9.04	15691.3	R	Golgi/ER
Ah29C4GT.1	AhVAMP721b		Chr14	9328923	9332411	225	Longin, Synaptobrevin	9	123	8.67	25070.6	R	TGN/Vacuole/Membrane
AhYBPZ2Q.1	AhVAMP721a		Chr04	7874519	7887182	178	Longin, Synaptobrevin	9	123	7.66	30394.1	R	TGN/Vacuole/Membrane
AhSKY4YW.1	AhVAMP725		Chr12	92299191	92303983	220	Synaptobrevin	127	195	5.16	25420.2	R	TGN/Vacuole/Membrane
Ah3N3RG9.1	AhVAMP726		Chr02	68931635	68936434	220	Synaptobrevin	127	195	7.69	37557.8	R	TGN/Vacuole/Membrane
Ah8L9CQK.1	AhVAMP724a		Chr01	101788273	101791405	243	Synaptobrevin	148	236	6.04	41069.4	R	TGN/Vacuole/Membrane
AhD2Y4YE.1	AhVAMP724b		Chr11	141408366	141412003	295	Synaptobrevin	200	288	6.46	30010	R	TGN/Vacuole/Membrane
Ah8CL1WY.1	AhVAMP723b		Chr12	43178944	43184878	223	Synaptobrevin	127	214	9.39	25024.6	R	TGN/Vacuole/Membrane
AhJUA6LJ.1	AhVAMP723a		Chr02	75856485	75862357	223	Synaptobrevin	127	214	7.79	22710.9	R	TGN/Vacuole/Membrane
Ah53PIFC.2	AhVAMP727b		Chr19	154780093	154782594	248	Longin, R-SNARE	7	140	6.01	27084.1	R	TGN/Vacuole/Membrane
AhNEG1KJ.1	AhVAMP727a		Chr09	114177025	114179514	248	Longin, R-SNARE	7	140	8.85	14753.9	R	TGN/Vacuole/Membrane
AhL35TDU.1	AhVAMP722b		Chr14	34577703	34580553	224	Longin, Synaptobrevin	7	123	9.24	24855.6	R	TGN/Vacuole/Membrane
AhCIZ5HH.1	AhVAMP722a		Chr04	36596491	36599337	224	Longin, Synaptobrevin	7	123	8.82	37008.7	R	TGN/Vacuole/Membrane
AhG8W2EZ.2	AhYKT61b	YKT6	Chr13	33986486	33992446	209	R-SNARE_YKT6	86	132	5.96	19979.7	R	TGN/Vacuole/Membrane
Ah6C44PS.1	AhYKT61a		Chr01	97774120	97775224	168	R-SNARE_YKT6	106	166	8.32	18882.6	R	TGN/Vacuole/Membrane
AhF2WDYD.1	AhYKT62a		Chr03	32084010	32088558	251	Longin, R-SNARE_YKT6	5	131	8.6	37772.4	R	TGN/Vacuole/Membrane
Ah2IXB55.1	AhYKT62b		Chr11	146509068	146510162	238	Longin, R-SNARE_YKT6	19	135	9.29	36391.9	R	TGN/Vacuole/Membrane
AhKP3J42.1	AhTYN11a	TYN1	Chr07	9165159	9175319	1138	R-SNARE_STXBP5_6	1091	1130	4.96	125441	R	Plasma membrane
AhXZA3Z3.1	AhTYN11c		Chr04	100194518	100204204	1144	R-SNARE_STXBP5_6	1081	1136	5.29	123428	R	Plasma membrane
AhB2BEUH.1	AhTYN11b		Chr14	108964668	108974120	1188	R-SNARE_STXBP5_6	1125	1180	5.2	125114	R	Plasma membrane
Ah0534HL.1	AhTYN11d		Chr17	10137398	10149595	1090	R-SNARE_STXBP5_6	1090	1129	4.97	125547	R	Plasma membrane
AhQEV1Q9.1	AhTYN12a		Chr01	12220375	12232302	1050	R-SNARE_STXBP5_6	982	1041	6.59	115695	R	Plasma membrane
AhYT33SS.1	AhTYN12b		Chr05	3758705	3765412	1073	R-SNARE_STXBP5_6	1020	1060	8.63	119492	R	Plasma membrane
AhMXF7V0.1	AhTYN12c		Chr15	3758705	3765412	1073	R-SNARE_STXBP5_6	1020	1060	8.63	119492	R	Plasma membrane
Ah738LBH.1	AhTYN12d		Chr20	697088	710931	959	R-SNARE_STXBP5_6	891	950	6.78	105789	R	Plasma membrane
Note: Prefixes represent: ID: identity; aa: amino acid; pI: Isoelectric point; Mw: molecular weight; ER: Endoplasmic Reticulum
