# Supplementary material for: Genome-Wide Analysis of the SNARE Family in Cultivated Peanut (Arachis hypogaea L.) Reveals That Some Members Are Involved in Stress Responses
Source: Int J Mol Sci. 2023 Apr 12;24(8):7103. doi: 10.3390/ijms24087103 (PMC10139436; doi:10.3390/ijms24087103)
Supplement: Supplementary file 1 [file ijms-24-07103-s001.zip › Table S3.xlsx]

## Sheet: A. duranensis
Table S3 List of SNARE genes identified in Arachis duranensis and Arachis ipaensis
Gene ID	Name	Subfamily	Chr	Start	End	Length（aa）	Conserved domain	Domain start	Domain end
AdM3E8Y.1	AdBET11	BET1	A02	12072793	12075507	140	SNARE_Bet1	37	94
AdDT9Z4.1	AdBET12		A06	15942486	15945246	183	SNARE_Bet1	88	145
AdXNC7S.1	AdGOS11a	GOS1	A09	1007199	1009775	187	V-SNARE_C	134	186
AdM9T7T.1	AdGOS11b		A07	70810737	70814528	225	V-SNARE_C	136	199
Ad8A153.1	AdGOS12a		A02	47468032	47473358	226	V-SNARE_C	128	184
AdEC4M1.1	AdMEMB11	MEMB1	A07	4347079	4349104	237	SNARE	144	209
AdKQ4LB.1	AdNPSN11a	NPSN1	A05	4946327	4950642	267	SNARE_SNAP25N_23N_29N_SEC9N	139	203
AdBN23V.1	AdNPSN11b		A01	30477204	30482804	197	SNARE	128	165
AdGQ9ZJ.1	AdNPSN12a		A03	40705256	40705853	116	SNARE_SNAP25N	10	72
AdFV2SY.1	AdNPSN12b		A04	59247289	59247886	116	SNARE_SNAP26N	10	72
AdLW3R6.1	AdNPSN12c		A07	75395834	75396533	116	SNARE_SNAP27N	12	72
AdL2YDJ.1	AdNPSN13a		A03	73052940	73063579	218	SNARE_SNAP28N	93	155
AdF3E02.1	AdNPSN13b		A01	101022951	101028035	299	SNARE_SNAP29N	171	235
Ad4TM7E.1	AdSEC20	SEC20	A04	7356818	7359036	136	Sec20	22	83
AdN48P2.1	AdSEC22	SEC22	A10	96874959	96884914	233	Longin	5	141
AdGAJ44.1	AdSFT11	SFT	A08	13798207	13800191	149	SNARE_Qc	45	101
AdDXR7E.1	AdSFT12		A07	64497231	64499719	143	SNARE_Qc	43	109
AdZZD2I.1	AdSNAP29	SNAP	A01	105294014	105296591	297	SNARE_SNAP25N	100	163
Ad1LM0G.1	AdSNAP30		A05	58599943	58605584	297	SNARE_SNAP26N	100	163
AdV6ZCM.1	AdSNAP33		A08	48983979	48985719	305	SNARE_SNAP27N	107	171
AdX9UQ7.1	AdSYP111a	SYP1	A09	116990068	116991734	316	Syntaxin	45	252
AdJ4GTD.1	AdSYP111b		A10	5972896	5974572	316	Syntaxin	45	252
Ad9CA80.1	AdSYP122a		A02	91888917	91895688	645	Syntaxin	42	252
AdK26VM.1	AdSYP122b		A10	103752944	103755463	295	Syntaxin	29	234
Ad4Q38F.1	AdSYP123		A10	104095425	104097066	267	Syntaxin	33	238
AdNHH3R.1	AdSYP124a		A10	3517172	3518092	307	Syntaxin	34	239
AdUGT9X.1	AdSYP124b		A10	3061439	3062359	307	Syntaxin	34	239
AdZ06PE.1	AdSYP131		A10	106682805	106688884	309	Syntaxin	36	241
AdDET4U.1	AdSYP132		A08	29801736	29809685	351	Syntaxin	39	244
Ad22C31.1	AdSYP21	SYP2	A01	12172037	12176679	335	Syntaxin_2	30	130
Ad1BJ1T.1	AdSYP22a		A05	1362238	1367962	301	Syntaxin_2	29	129
AdETS05.1	AdSYP22b		A04	385452	388440	272	Syntaxin_2	32	128
AdTC75Q.1	AdSYP24a		A06	92675480	92678403	268	Syntaxin_2	23	126
AdJN299.1	AdSYP31	SYP3	A07	10930165	10934532	200	SNARE_syntaxin5	120	187
AdN8P27.1	AdSYP32		A08	44197880	44202290	343	SNARE_syntaxin5	253	331
Ad1Q6B3.1	AdSYP43	SYP4	A09	8839689	8843776	202	SyN	40	201
AdYZH0U.1	AdSYP43a		A09	114695371	114697332	331	SyN	60	212
AdA0SRT.1	AdSYP51	SYP5	A07	2375427	2378047	234	SNARE_Qc	140	197
AdMG98U.1	AdSYP52		A01	2871218	2875195	230	SNARE_Qc	136	193
AdSM6NC.1	AdSYP61	SYP6	A07	2832823	2845548	246	SNARE_Qc	127	195
Ad0P9WS.1	AdSYP71a	SYP7	A01	27432087	27435516	265	SNARE_Qc	179	229
AdV87T3.1	AdSYP71b		A08	26148195	26149536	207	SNARE_Qc	160	198
Ad6P5ZQ.1	AdSYP81	SYP8	A05	93033688	93037579	407	SNARE	318	376
AdKG4JJ.1	AdTYN11a	TYN1	A04	93040023	93048972	1083	R-SNARE_STXBP5_6	1023	1078
AdK70TE.1	AdTYN11b		A07	9414989	9425614	1078	WD40	49	122
Ad1HI9W.1	AdTYN12a		A01	9263687	9275759	1051	R-SNARE_STXBP5_6	982	1041
AdEX20N.1	AdTYN12b		A05	3549211	3557056	1030	CsbD	940	991
Ad7MW89.1	AdUSE1	USE1	A01	10821608	10824694	242	Use1	5	241
AdZW38I.1	AdVAMP711	VAMP	A01	93941835	93942738	217	Longin	4	124
AdPJM2P.1	AdVAMP713		A07	4845818	4847787	197	Longin	7	119
AdMQ1LE.1	AdVAMP714		A03	29686071	29692302	217	Longin	6	130
AdV72BH.1	AdVAMP721		A04	7512204	7515517	225	Longin	9	123
Ad16883.1	AdVAMP722		A04	38088762	38091512	267	Longin	50	166
AdA9QB9.1	AdVAMP724		A01	96671563	96673152	138	Longin	62	130
Ad3XT84.1	AdVAMP726a		A02	69936198	69940389	220	Synaptobrevin	127	195
AdQ6WYU.1	AdVAMP726b		A02	86115984	86121182	156	R-SNARE	78	148
AdU70N9.1	AdVAMP727		A09	27430797	27436200	231	R-SNARE	109	189
AdIB6BI.1	AdVTI11	VTI	A10	101612612	101615805	280	V-SNARE	70	147
AdNW6D6.1	AdVTI12a		A08	49157324	49161446	398	SNARE_Vti1	303	363
AdL07JA.1	AdVTI12b		A05	59332412	59336824	223	SNARE_Vti1	128	189
AdMIN9E.1	AdVTI13		A04	118060545	118062426	222	SNARE_Vti1	127	188
Ad5BC4Z.1	AdYKT61	YKT6	A01	93012260	93014073	174	Longin, R-SNARE_YKT6	5	131
AdTQ27S.1	AdYKT62		A03	116357	121329	226	Longin, R-SNARE_YKT6	19	135
AiX6Y6R.1	AiBET11	BET1	B06	1257221	1260422	196	SNARE_Bet1	108	165
AiQ1VZH.1	AiBET12		B07	38014654	38016463	257	SNARE_Bet1	149	226
AiPJ6LB.1	AiGOS11a	GOS1	B09	215163	223509	293	V-SNARE_C	136	199
AiS13N8.1	AiGOS11b		B09	1156907	1159494	186	V-SNARE_C	134	186
Ai2ZN3C.1	AiGOS12		B02	98983573	98989423	255	V-SNARE_C	165	230
AiJNF69.1	AiMEMB11	MEMB1	B09	18634946	18636623	131	SNARE_GS27	48	112
AiM8CNZ.1	AiMEMB11		B07	4207996	4210077	239	SNARE_GS27	147	212
AiF4D5I.1	AiNPSN11a	NPSN1	B01	37124149	37129815	263	SNARE_SNAP25N	139	203
AiW7ZN3.1	AiNPSN11b		B05	5067521	5071212	237	SNARE_SNAP25N	139	203
Ai2K3YY.1	AiNPSN12a		B08	84625408	84627965	306	SNARE_SNAP25N	201	263
AiDI0YJ.1	AiNPSN12b		B08	64285752	64286622	165	SNARE_SNAP25N	10	72
Ai73QKW.1	AiNPSN13a		B03	73659350	73667865	217	SNARE_SNAP25N	93	155
Ai74WX2.1	AiNPSN13b		B01	123195041	123199972	277	SNARE_SNAP25N	150	214
AiI4Y3K.1	AiSEC20	SEC20	B04	8839945	8842159	136	Sec20	22	83
AiDRI69.1	AiSEC22	SEC22	B10	121014535	121017009	272	Longin	5	181
Ai6U20B.1	AiSFT11	SFT	B07	41489769	41493195	132	SNARE_Qc	43	99
AiA9NXP.1	AiSFT12		B07	122081217	122083370	233	SNARE_Qc	134	172
AiS8ZYY.1	AiSNAP30	SNAP	B05	50242366	50247132	296	SNARE_SNAP25N	100	163
AiD7GGC.1	AiSNAP33a		B10	1119123	1121816	304	SNARE_SNAP25N	107	171
AiHL73L.1	AiSNAP33b		B01	116270686	116273002	295	SNARE_SNAP25N	99	162
AiWYW75.1	AiSYP121	SYP1	B10	130491240	130493690	294	Syntaxin	29	234
Ai2I1EM.1	AiSYP122a		B02	106518906	106520898	333	Syntaxin	42	247
Ai8F31P.1	AiSYP122b		B02	106515042	106516664	219	Syntaxin	1	159
AiMY8D9.1	AiSYP123		B10	5257326	5258246	306	Syntaxin	34	239
AiJP2KL.1	AiSYP124a		B10	130757441	130759125	313	Syntaxin	33	238
AiDT1LC.1	AiSYP131		B10	133509236	133516698	308	Syntaxin	36	241
Ai6GW8K.1	AiSYP132		B08	7338837	7342397	316	Syntaxin	39	244
Ai44D6F.1	AiSYP21b	SYP2	B10	96770994	96772400	108	SynN	4	50
AiYPM1J.1	AiSYP22a		B08	99945021	99946469	122	SNARE_Qa	84	121
Ai1Q0S6.1	AiSYP22b		B05	1285878	1291985	272	Syntaxin_2	29	129
AiRW9KD.1	AiSYP22c		B06	115169010	115171866	275	Syntaxin_2	31	129
Ai1F20G.1	AiSYP23a		B04	812509	815682	272	Syntaxin_2	29	129
AiGYE3T.1	AiSYP23b		B10	100442	105326	334	Syntaxin_2	30	130
Ai66198.1	AiSYP24		B02	34953161	34954456	103	Syntaxin_2	6	39
AiUQ44M.1	AiSYP31	SYP3	B07	10515071	10519345	307	SNARE_syntaxin5	252	289
AiYG292.1	AiSYP32		B08	122897357	122901421	340	SNARE_syntaxin5	253	320
AiXD1L7.1	AiSYP43	SYP4	B09	32725483	32729962	385	SNARE_syntaxin16	294	350
Ai235P7.1	AiSYP52a	SYP5	B01	10102188	10104991	244	SNARE_Qc	151	208
AiGV3PW.1	AiSYP52b		B07	2078769	2080893	254	SNARE_Qc	161	218
AiTG6SS.1	AiSYP61	SYP6	B07	2792260	2795318	246	SNARE_NTD_AtSYP61-like	5	102
AiDL48V.1	AiSYP71a	SYP7	B08	3507066	3508156	220	SNARE_Qc	163	218
AiQK4T6.1	AiSYP71b		B06	34196117	34199454	264	SNARE_Qc	179	229
Ai5YV1P.1	AiSYP81	SYP8	B05	135358314	135362159	309	Syntaxin-18_N	6	86
Ai8A9CR.1	AiTYN11a	TYN1	B04	101807267	101816539	1132	R-SNARE_STXBP5_6	1070	1125
Ai46QVW.1	AiTYN11b		B07	9454472	9466292	930	R-SNARE_STXBP5_6	884	923
Ai06WUV.1	AiTYN12a		B10	713703	726615	1050	R-SNARE_STXBP5_6	981	1040
AiCI6MH.1	AiTYN12b		B05	3456786	3464783	1014	R-SNARE_STXBP5_6	980	1004
Ai1U5BB.1	AiUSE1	USE1	B01	913709	918592	242	Use1	5	241
AiYR061.1	AiVAMP711	VAMP	B01	133951243	133952410	216	Longin	4	124
AiL434T.1	AiVAMP713		B07	4793896	4795957	219	Synaptobrevin	123	211
AiX04IN.1	AiVAMP714		B03	2101877	2107136	217	Longin	4	118
Ai0BL8B.1	AiVAMP721		B04	9001704	9005171	224	Longin	9	123
AiEU051.1	AiVAMP722		B04	37601192	37604271	223	Longin	7	123
Ai5U4XM.1	AiVAMP723		B02	57149873	57155190	222	Synaptobrevin	127	214
AiRP776.1	AiVAMP724		B01	129979953	129982433	201	Synaptobrevin	109	189
Ai5735B.1	AiVAMP726		B02	81951732	81956213	219	Synaptobrevin	127	195
Ai81BS4.1	AiVAMP727		B09	142674528	142677180	251	Longin	7	140
AiI3IMM.1	AiVTI11	VTI	B10	127537279	127542073	229	V-SNARE	20	97
AiG17A5.1	AiVTI12a		B05	58954642	58958891	262	V-SNARE	52	130
AiW495H.1	AiVTI12b		B10	905078	906141	216	SNARE_Vti1	122	182
AiIV62S.1	AiVTI13a		B04	90220795	90221797	107	SNARE_Vti1	72	107
AiU8LVY.1	AiVTI13b		B04	128019174	128021978	228	SNARE_Vti1	18	95
AiDSN2J.1	AiYKT61a	YKT6	B03	32782336	32784576	165	Longin, R-SNARE_YKT6	5	131
AiTM61R.1	AiYKT62		B01	134813308	134814630	237	Longin, R-SNARE_YKT6	19	135
Note：Ad present Arachis duranensis；Ai presents Arachis ipaensis
