# Supplementary material for: Genome-Wide Analysis of the SNARE Family in Cultivated Peanut (Arachis hypogaea L.) Reveals That Some Members Are Involved in Stress Responses
Source: Int J Mol Sci. 2023 Apr 12;24(8):7103. doi: 10.3390/ijms24087103 (PMC10139436; doi:10.3390/ijms24087103)
Supplement: Supplementary file 1 [file ijms-24-07103-s001.zip › Table S4.xls]

## Sheet: Table S3
Table S4 The Ka/Ks ratios for each pair of homologous genes in A.hypogaea- A.duranensis and A. hypogaea-A. ipaensis
Seq_1	Seq_2	Ka	Ks	Ka_Ks	EffectiveLen	AverageS-sites	AverageN-sites	cN	cS	pN	pS	Note
AhSEC22a	AdSEC22	0.00197955	0.0136213	0.145328	654	148.167	505.833	1	2	0.00197694	0.0134983
AhNPSN12a	AdNPSN13b	0.00150188	0.00559182	0.268585	846	179.5	666.5	1	1	0.00150037	0.00557103
AhSYP24a	AdSYP24a	0.00323451	0	\	804	184.333	619.667	2	0	0.00322754	0
AhSYP51a	AdSYP52	0.132584	0.643516	0.206031	687	156.25	530.75	64.5	67.5	0.121526	0.432
AhSYP51a	AdSYP51	0.00746972	0.0257813	0.289734	696	157.833	538.167	4	4	0.00743264	0.0253432
AhSYP61a	AdSYP61	0.0017192	0.00645165	0.266474	738	155.667	582.333	1	1	0.00171723	0.00642398
AhGOS11c	AdGOS11b	0.00194427	0.0128483	0.151325	672	157	515	1	2	0.00194175	0.0127389
AhGOS11c	AdGOS11a	0.0783427	0.849824	0.0921869	558	127.833	430.167	32	65	0.0743898	0.508475
AhGOS12a	AdGOS12a	0	0	NaN	726	168.667	557.333	0	0	0	0
AhSYP52b	AdSYP52	0.00377835	0	\	687	156.333	530.667	2	0	0.00376884	0
AhSYP52b	AdSYP51	0.137	0.587345	0.233253	687	155.917	531.083	66.5	63.5	0.125216	0.407269
AhVAMP713a	AdVAMP711	0.037113	0.0559745	0.663033	597	134.417	462.583	16.75	7.25	0.0362097	0.0539368
AhSYP111a	AdSYP111b	0.00135532	0.0764019	0.0177394	945	206.5	738.5	1	15	0.0013541	0.0726392
AhYKT61b	AdYKT61	0.00514802	0.00881067	0.584294	504	114.167	389.833	2	1	0.0051304	0.00875912
AhSYP21a	AdSYP21	0	0	NaN	1002	224.833	777.167	0	0	0	0
AhGOS11a	AdGOS11b	0.0806562	0.92686	0.0870209	666	156	510	39	83	0.0764706	0.532051
AhGOS11a	AdGOS11a	0	0	NaN	558	128	430	0	0	0	0
AhVAMP724a	AdVAMP724	0.0342584	0.0950393	0.360465	303	69.0833	233.917	7.83333	6.16667	0.0334877	0.0892642
AhSYP22b	AdSYP22a	0.0491172	0.0735493	0.667813	816	186.75	629.25	29.9167	13.0833	0.0475434	0.070058
AhSYP42	AdSYP43a	0.0522716	0.166731	0.313508	810	182.833	627.167	31.6667	27.3333	0.0504916	0.149499
AhSYP81a	AdSYP81	0.0595837	0.0599204	0.99438	837	186.667	650.333	37.25	10.75	0.0572783	0.0575893
AhVAMP722b	AdVAMP722	0	0	NaN	669	147	522	0	0	0	0
AhVAMP722b	AdVAMP721	0.0750754	0.931414	0.0806036	663	148.583	514.417	36.75	79.25	0.0714401	0.533371
AhYKT62a	AdYKT61	0.12711	0.950211	0.133771	531	118.333	412.667	48.25	63.75	0.116922	0.538732
AhMEMB12b	AdMEMB11	0	0.026175	0	657	155.5	501.5	0	4	0	0.0257235
AhSYP132b	AdSYP132	0.00353524	0.0185358	0.190725	900	191.167	708.833	2.5	3.5	0.00352692	0.0183086
AhSYP111b	AdSYP111a	0.00407333	0.00485832	0.838424	945	206.5	738.5	3	1	0.00406229	0.00484261
AhSNAP30a	AdSNAP30	0.00149254	0.00519033	0.287561	864	193.333	670.667	1	1	0.00149105	0.00517241
AhVTI12d	AdVTI12a	0	0.00698492	0	663	143.833	519.167	0	1	0	0.00695249
AhBET12b	AdBET11	0.0274367	0.0149706	1.83271	372	84.3333	287.667	7.75	1.25	0.0269409	0.0148221
AhSYP123a	AdSYP123	0	0.00558662	0	798	179.667	618.333	0	1	0	0.00556586
AhVAMP723b	AdVAMP726b	0	0	NaN	666	142.833	523.167	0	0	0	0
AhSYP31a	AdSYP31	0.084865	0.138281	0.613714	561	130	431	34.5833	16.4167	0.0802398	0.126282
AhTYN11a	AdTYN11b	0.0183665	0.0245992	0.74663	3123	716.25	2406.75	43.6667	17.3333	0.0181434	0.0242001
AhSYP124	AdSYP124a	0.00278423	0.00505904	0.550347	918	198.333	719.667	2	1	0.00277906	0.00504202
AhVTI11b	AdVTI13	0.0871987	0.603486	0.144492	663	148.75	514.25	42.3333	61.6667	0.0823205	0.414566
AhVTI11b	AdVTI11	0	0.00684155	0	663	146.833	516.167	0	1	0	0.00681044
AhSYP122b	AdSYP122a	0.236659	1.6457	0.143805	1014	224.833	789.167	160.167	149.833	0.202957	0.66642
AhSYP122b	AdSYP122b	0.0029419	0.0100252	0.29345	882	200.833	681.167	2	2	0.00293614	0.00995851
AhSYP72	AdSYP71b	0.0683322	0.0802943	0.851022	546	123.667	422.333	27.5833	9.41667	0.0653118	0.0761456
AhVAMP727b	AdVAMP727	0.00186829	0	\	681	145.083	535.917	1	0	0.00186596	0
AhSFT12b	AdSFT12	0.0828189	0.0947069	0.874476	396	89.9167	306.083	24	8	0.07841	0.0889713
AhSFT12b	AdSFT11	0.28955	0.823959	0.351413	420	96.6667	323.333	77.6667	48.3333	0.240206	0.5
AhSYP121b	AdSYP122a	0.00380591	0.0253993	0.149843	687	160.167	526.833	2	4	0.00379627	0.024974
AhSYP121b	AdSYP122b	0.169191	2.01491	0.0839695	654	153.333	500.667	75.8333	107.167	0.151465	0.698913
AhVAMP711	AhVAMP713	0.0156023	0.0296335	0.526511	591	137.667	453.333	7	4	0.0154412	0.0290557
AdNPSN12c	AdNPSN12a	0.0267374	0.0392246	0.681648	345	78.5	266.5	7	3	0.0262664	0.0382166
AhVAMP714b	AdVAMP714	0	0	NaN	399	90	309	0	0	0	0
AhTYN12a	AdTYN12a	0.00596629	0.0149365	0.399444	3150	710	2440	14.5	10.5	0.00594262	0.0147887
AhTYN12a	AdTYN12b	0.179455	0.778507	0.230512	3033	680.25	2352.75	375.5	329.5	0.1596	0.484381
AhSFT11b	AdSFT12	0.241934	0.749627	0.32274	354	81.5833	272.417	56.3333	38.6667	0.206791	0.473953
AhSFT11b	AdSFT11	0	0	NaN	444	105	339	0	0	0	0
AhSNAP29a	AdSNAP29	0	0.0050378	0	888	199.167	688.833	0	1	0	0.00502092
AhSNAP29a	AdSNAP33	0.153462	1.01008	0.151931	876	195.667	680.333	94.4167	108.583	0.13878	0.55494
AhSYP131b	AdSYP131	0	0.00500837	0	924	200.333	723.667	0	1	0	0.00499168
AhVTI12a	AdVTI12b	0	0	NaN	666	151.667	514.333	0	0	0	0
AhNPSN11c	AdNPSN11b	0	0	NaN	588	120	468	0	0	0	0
AhNPSN11c	AdNPSN11a	0.15191	0.813628	0.186706	588	120.167	467.833	64.3333	59.6667	0.137513	0.496533
AhSYP43	AdSYP43a	0	0.00431345	0	993	232.5	760.5	0	1	0	0.00430107
AhSYP23a	AdSYP22b	0.00320001	0.0213918	0.14959	816	189.667	626.333	2	4	0.00319319	0.0210896
AhBET11b	AdBET12	0.147839	0.160905	0.918793	432	97.25	334.75	44.9167	14.0833	0.13418	0.144816
AhSYP71a	AdSYP71b	0.324852	4.4083	0.0736911	606	138.833	467.167	123.167	103.833	0.263646	0.747899
AhSYP32a	AdSYP32	0	0	NaN	1026	233.667	792.333	0	0	0	0
AhTYN11c	AdTYN11a	0.00486263	0.00653189	0.744445	3249	756	2493	12.0833	4.91667	0.00484691	0.00650353
AhVTI13b	AdVTI13	0.00785605	0.0201129	0.390597	663	151.167	511.833	4	3	0.00781504	0.0198456
AhVTI13b	AdVTI12a	0.218758	1.56346	0.139919	654	145.417	508.583	96.5	95.5	0.189743	0.656734
AhVTI13b	AdVTI11	0.082928	0.646535	0.128265	663	149.25	513.75	40.3333	64.6667	0.0785077	0.433277
AhVAMP721b	AdVAMP721	0.00978009	0.00842705	1.16056	531	119.333	411.667	4	1	0.0097166	0.00837989
AhTYN12b	AdTYN12a	0.170849	0.743791	0.2297	3039	685.5	2353.5	359.583	323.417	0.152787	0.471797
AhTYN12b	AdTYN12b	0.0186042	0.0403033	0.461603	3033	683.833	2349.17	43.1667	26.8333	0.0183753	0.0392396
AhSEC20a	AdSEC20	0	0	NaN	405	92.5	312.5	0	0	0	0
AhNPSN11d	AdNPSN11b	0.154147	0.752275	0.204908	546	113	433	60.3333	53.6667	0.139338	0.474926
AhNPSN11d	AdNPSN11a	0.00335196	0.0127663	0.262564	756	158	598	2	2	0.00334448	0.0126582
AhSNAP33b	AdSNAP29	0.158806	1.03377	0.153618	876	195.333	680.667	97.4167	109.583	0.143119	0.561007
AhSNAP33b	AdSNAP33	0.0042483	0.00492208	0.86311	912	203.833	708.167	3	1	0.00423629	0.00490597
AhVAMP721a	AiVAMP721	0	0	NaN	672	152.5	519.5	0	0	0	0
AhVAMP722a	AiVAMP721	0.0750754	0.955085	0.078606	663	148.583	514.417	36.75	80.25	0.0714401	0.540101
AhSYP22a	AiSYP22b	0.00640175	0.00532389	1.20246	816	188.5	627.5	4	1	0.0063745	0.00530504
AhUSE1a	AiUSE1	0	0	NaN	723	165.667	557.333	0	0	0	0
AhSYP52a	AiSYP52a	0.0282882	0.0514252	0.550084	732	167.667	564.333	15.6667	8.33333	0.0277614	0.0497018
AhSYP51b	AiSYP52a	0.152614	0.620009	0.246148	732	165.333	566.667	78.25	69.75	0.138088	0.421875
AhGOS12b	AiGOS12	0	0	NaN	726	168.667	557.333	0	0	0	0
AhTYN11d	AiTYN11b	0	0	NaN	2790	634.667	2155.33	0	0	0	0
AhVAMP725	AiVAMP726	0	0	NaN	657	142.833	514.167	0	0	0	0
AhVAMP723a	AiVAMP723	0	0	NaN	666	142.833	523.167	0	0	0	0
AhSYP81b	AiSYP81	0.00958009	0.00780579	1.2273	876	193.167	682.833	6.5	1.5	0.00951916	0.00776532
AhSYP23d	AiSYP24	0	0	NaN	309	66.5	242.5	0	0	0	0
AhSYP132a	AiSYP132	0.0174467	0.0285749	0.610561	921	196.167	724.833	12.5	5.5	0.0172453	0.0280374
AhSFT12a	AiSFT11	0.0756438	0.0943342	0.80187	396	90.25	305.75	22	8	0.0719542	0.0886427
AhNPSN12b	AiNPSN13a	0.0549305	0.643182	0.0854042	651	141.25	509.75	27	61	0.0529671	0.431858
AhNPSN13b	AiNPSN13a	0	0	NaN	651	144.167	506.833	0	0	0	0
AhNPSN12b	AiNPSN13b	0.0169887	0.0212672	0.798821	792	166.917	625.083	10.5	3.5	0.0167978	0.0209685
AhVAMP727a	AiVAMP727	0	0	NaN	741	158.167	582.833	0	0	0	0
AhSYP122a	AiSYP122b	0.116355	1.34052	0.0867982	657	151.333	505.667	54.5	94.5	0.107779	0.624449
AhSYP122c	AiSYP122b	0	0	NaN	582	132.5	449.5	0	0	0	0
AhSFT12a	AiSFT12	0.239943	0.818299	0.293222	381	88	293	60.1667	43.8333	0.205347	0.498106
AhSFT11a	AiSFT12	0.0324694	0.0195133	1.66396	450	103.833	346.167	11	2	0.0317766	0.0192616
AhSNAP33a	AiSNAP33a	0	0	NaN	912	200.833	711.167	0	0	0	0
AhSNAP29b	AiSNAP33a	0.171755	1.00185	0.171438	876	194.167	681.833	104.667	107.333	0.153508	0.55279
AhSYP73	AiSYP71a	0.0869191	0.0852113	1.02004	624	139.667	484.333	39.75	11.25	0.0820716	0.0805489
AhSYP71b	AiSYP71a	0.283595	2.12009	0.133766	531	120.583	410.417	96.9167	85.0833	0.236142	0.705598
AhSEC22b	AiSEC22	0.00197889	0	\	654	148	506	1	0	0.00197628	0
AhSYP131a	AiSYP131	0	0	NaN	924	200.333	723.667	0	0	0	0
AhVAMP722a	AiVAMP722	0	0	NaN	669	147	522	0	0	0	0
AhNPSN11a	AiNPSN11a	0.145915	0.73571	0.198332	747	157.5	589.5	78.1667	73.8333	0.132598	0.468783
AhNPSN11b	AiNPSN11a	0	0	NaN	789	165.333	623.667	0	0	0	0
AhVTI12b	AiVTI12a	0.0211872	0.0150088	1.41165	666	151.417	514.583	10.75	2.25	0.0208907	0.0148597
AhSYP52a	AiSYP52b	0.178535	0.706996	0.252526	753	171.833	581.167	92.3333	78.6667	0.158876	0.457808
AhSYP51b	AiSYP52b	0.0280858	0.0496305	0.565897	747	166.583	580.417	16	8	0.0275664	0.048024
AhSYP21b	AiSYP22b	0.0409434	0.637686	0.0642063	816	188.583	627.417	25	81	0.0398459	0.429518
AhSNAP29b	AiSNAP33b	0	0	NaN	885	198.5	686.5	0	0	0	0
AhVTI11a	AiVTI11	0	0	NaN	663	146.833	516.167	0	0	0	0
AhVTI13a	AiVTI11	0.0860187	0.599084	0.143584	663	148.25	514.75	41.8333	61.1667	0.0812692	0.412591
AhMEMB11b	AiMEMB11	0.336432	0.523188	0.643042	390	87.8333	302.167	81.9167	33.0833	0.271098	0.37666
AhSYP123b	AiSYP124a	0	0.00556073	0	798	180.5	617.5	0	1	0	0.00554017
AhVAMP712	AiVAMP713	0.0385621	0.0813964	0.473758	639	151.25	487.75	18.3333	11.6667	0.0375876	0.077135
AhSYP125	AiSYP123	0	0	NaN	918	196.667	721.333	0	0	0	0
AhGOS11d	AiGOS11a	0.00584988	0.0258925	0.225929	672	157.167	514.833	3	4	0.00582713	0.0254507
AhGOS11b	AiGOS11a	0.0807397	0.838476	0.0962934	666	156.5	509.5	39	79	0.0765456	0.504792
AhSYP71b	AiSYP71b	0.00968536	0	\	540	124.333	415.667	4	0	0.00962309	0
AhVAMP724b	AiVAMP724	0.0163262	0.0221982	0.735474	576	121.917	454.083	7.33333	2.66667	0.0161498	0.0218729
AhSYP24b	AiSYP22c	0.033895	0.0320333	1.05811	825	191.333	633.667	21	6	0.0331405	0.0313589
AhGOS11d	AiGOS11b	0.0732587	0.799021	0.0916856	558	128.167	429.833	30	63	0.0697945	0.491547
AhGOS11b	AiGOS11b	0	0	NaN	558	128.667	429.333	0	0	0	0
AhSNAP30b	AiSNAP30	0	0	NaN	858	188.833	669.167	0	0	0	0
AhSYP61b	AiSYP61	0	0	NaN	738	155.667	582.333	0	0	0	0
AhYKT62b	AiYKT62	0	0	NaN	711	159.5	551.5	0	0	0	0
AhVTI11a	AiVTI13b	0.0860187	0.599084	0.143584	663	148.25	514.75	41.8333	61.1667	0.0812692	0.412591
AhVTI13a	AiVTI13b	0	0	NaN	663	149.667	513.333	0	0	0	0
AhSYP31b	AiSYP31	0.0373853	0.0443243	0.843449	921	214.917	706.083	25.75	9.25	0.0364688	0.0430399
AhVTI12c	AiVTI12b	0	0	NaN	606	135.333	470.667	0	0	0	0
AhNPSN11a	AiNPSN11b	0.0104399	0.0257063	0.406122	669	138.5	530.5	5.5	3.5	0.0103676	0.0252708
AhNPSN11b	AiNPSN11b	0.137029	0.876472	0.156341	711	145.417	565.583	70.8333	75.1667	0.125239	0.516905
AhSYP122a	AiSYP121	0	0	NaN	882	200.667	681.333	0	0	0	0
AhSYP122c	AiSYP121	0.105205	1.51469	0.0694564	582	133.75	448.25	44	87	0.0981595	0.650467
AhBET11a	AiBET11	0.0141181	0.0254262	0.555257	366	80	286	4	2	0.013986	0.025
AhSYP41	AiSYP43	0	0	NaN	993	232.167	760.833	0	0	0	0
AhSYP32b	AiSYP32	0.0101182	0.0158796	0.637182	969	222.75	746.25	7.5	3.5	0.0100503	0.0157127
AhSYP23c	AiSYP22a	0.0911437	0.150865	0.604142	339	76.8333	262.167	22.5	10.5	0.0858233	0.136659
AhVAMP713b	AiVAMP711	0.0260249	0.0127446	2.04204	441	98.9167	342.083	8.75	1.25	0.0255786	0.0126369
