# Supplementary material for: Genome-Wide Analysis of the SNARE Family in Cultivated Peanut (Arachis hypogaea L.) Reveals That Some Members Are Involved in Stress Responses
Source: Int J Mol Sci. 2023 Apr 12;24(8):7103. doi: 10.3390/ijms24087103 (PMC10139436; doi:10.3390/ijms24087103)
Supplement: Supplementary file 1 [file ijms-24-07103-s001.zip › Table S5.xls]

## Sheet: Sheet1
Table S5 the cis-acting elements of AhSNAREs
ID	Motif	Sequence	motif position	Species	Annotion
F2MSTS.1	TGACG-motif	TGACG	16	Hordeum vulgare	MeJA-responsivenes
F2MSTS.1	TGACG-motif	TGACG	1242	Hordeum vulgare	MeJA-responsivenes
F2MSTS.1	GARE-motif	TCTGTTG	849	Brassica oleracea	GA responsive
F2MSTS.1	circadian	CAAAGATATC	631	Lycopersicon esculentum	circadian control
F2MSTS.1	G-box	CACGAC	289	Zea mays	light responsive
F2MSTS.1	ARE	AAACCA	532	Zea mays	anoxic specific inducibility
F2MSTS.1	TGACG-motif	CGTCA	16	Hordeum vulgare	MeJA-responsivenes
F2MSTS.1	TGACG-motif	CGTCA	1242	Hordeum vulgare	MeJA-responsivenes
LWR4SS.1	TGA-element	AACGAC	733	Brassica oleracea	auxin-responsive
LWR4SS.1	GT1-motif	GGTTAAT	9	Avena sativa	light responsive
LWR4SS.1	GT1-motif	GGTTAA	10	Arabidopsis thaliana	light responsive
LWR4SS.1	GT1-motif	GGTTAAT	1585	Avena sativa	light responsive
LWR4SS.1	GT1-motif	GGTTAA	1586	Arabidopsis thaliana	light responsive
LWR4SS.1	LTR	CCGAAA	1880	Hordeum vulgare	low-temperature responsive
LWR4SS.1	G-box	CACGAC	571	Zea mays	light responsive
LWR4SS.1	GARE-motif	TCTGTTG	1108	Brassica oleracea	GA responsive
LWR4SS.1	circadian	CAAAGATATC	894	Lycopersicon esculentum	circadian control
K4VY4I.1	MRE	AACCTAA	440	Petroselinum crispum	light responsive				0
K4VY4I.1	MRE	AACCTAA	700	Petroselinum crispum	light responsive
K4VY4I.1	G-box	CACGAC	1238	Zea mays	light responsive
K4VY4I.1	TC-rich repeats	ATTCTCTAAC	959	Nicotiana tabacum	defense and stress responsive
K4VY4I.1	TC-rich repeats	GTTTTCTTAC	1205	Nicotiana tabacum	defense and stress responsive
K4VY4I.1	GT1-motif	GGTTAA	739	Arabidopsis thaliana	light responsive
K4VY4I.1	ARE	AAACCA	1712	Zea mays	anoxic specific inducibility
J5SZ1I.1	ABRE	ACGTG	684	Arabidopsis thaliana	ABA responsive
J5SZ1I.1	G-box	CACGAC	1878	Zea mays	light responsive
J5SZ1I.1	LTR	CCGAAA	1574	Hordeum vulgare	low-temperature responsive
J5SZ1I.1	G-Box	CACGTT	683	Pisum sativum	light responsive
J5SZ1I.1	ARE	AAACCA	74	Zea mays	anoxic specific inducibility
J5SZ1I.1	ARE	AAACCA	1042	Zea mays	anoxic specific inducibility
J5SZ1I.1	GT1-motif	GGTTAA	718	Arabidopsis thaliana	light responsive
NX6A0A.1	G-box	CACGTC	120	Zea mays	light responsive
NX6A0A.1	ABRE	ACGTG	120	Arabidopsis thaliana	ABA responsive
NX6A0A.1	ABRE	ACGTG	284	Arabidopsis thaliana	ABA responsive
NX6A0A.1	ABRE	ACGTG	1545	Arabidopsis thaliana	ABA responsive
NX6A0A.1	Sp1	GGGCGG	164	Oryza sativa	light responsive
NX6A0A.1	TGACG-motif	TGACG	122	Hordeum vulgare	MeJA-responsivenes
NX6A0A.1	TGACG-motif	TGACG	140	Hordeum vulgare	MeJA-responsivenes
NX6A0A.1	TGACG-motif	CGTCA	122	Hordeum vulgare	MeJA-responsivenes
NX6A0A.1	TGACG-motif	CGTCA	140	Hordeum vulgare	MeJA-responsivenes
NX6A0A.1	TGA-element	AACGAC	57	Brassica oleracea	auxin-responsive
NX6A0A.1	G-Box	CACGTT	283	Pisum sativum	light responsive
NX6A0A.1	G-Box	CACGTT	1544	Pisum sativum	light responsive
NX6A0A.1	MBS	CAACTG	1192	Arabidopsis thaliana	drought-inducibility
NX6A0A.1	ARE	AAACCA	311	Zea mays	anoxic specific inducibility
NX6A0A.1	ARE	AAACCA	1572	Zea mays	anoxic specific inducibility
IYQQ1I.1	ACE	GACACGTATG	331	Petroselinum crispum	light responsive
IYQQ1I.1	MBS	CAACTG	1014	Arabidopsis thaliana	drought-inducibility
IYQQ1I.1	G-Box	CACGTT	1181	Pisum sativum	light responsive
IYQQ1I.1	TGA-element	AACGAC	705	Brassica oleracea	auxin-responsive
IYQQ1I.1	GT1-motif	GGTTAAT	1947	Avena sativa	light responsive
IYQQ1I.1	TATC-box	TATCCCA	1266	Oryza sativa	GA responsive
IYQQ1I.1	P-box	CCTTTTG	554	Oryza sativa	GA responsive
IYQQ1I.1	TCA-element	TCAGAAGAGG	856	Brassica oleracea	SA responsive
IYQQ1I.1	AuxRR-core	GGTCCAT	518	Nicotiana tabacum	auxin-responsive
IYQQ1I.1	ABRE	ACGTG	1181	Arabidopsis thaliana	ABA responsive
IYQQ1I.1	MRE	AACCTAA	1944	Petroselinum crispum	light responsive
SR9RXI.1	TCA-element	TCAGAAGAGG	313	Brassica oleracea	SA responsive
SR9RXI.1	TATC-box	TATCCCA	723	Oryza sativa	GA responsive
SR9RXI.1	TGACG-motif	TGACG	589	Hordeum vulgare	MeJA-responsivenes
SR9RXI.1	ABRE	ACGTG	638	Arabidopsis thaliana	ABA responsive
SR9RXI.1	MRE	AACCTAA	1944	Petroselinum crispum	light responsive
SR9RXI.1	G-Box	CACGTT	638	Pisum sativum	light responsive
SR9RXI.1	MBS	CAACTG	471	Arabidopsis thaliana	drought-inducibility
SR9RXI.1	ARE	AAACCA	1792	Zea mays	anoxic specific inducibility
SR9RXI.1	GT1-motif	GGTTAA	1273	Arabidopsis thaliana	light responsive
SR9RXI.1	GT1-motif	GGTTAAT	1947	Avena sativa	light responsive
SR9RXI.1	TGACG-motif	CGTCA	589	Hordeum vulgare	MeJA-responsivenes
SR9RXI.1	TGA-element	AACGAC	162	Brassica oleracea	auxin-responsive
L7SKSM.1	MBS	CAACTG	175	Arabidopsis thaliana	drought-inducibility
L7SKSM.1	ARE	AAACCA	494	Zea mays	anoxic specific inducibility
L7SKSM.1	ARE	AAACCA	1707	Zea mays	anoxic specific inducibility
L7SKSM.1	TGA-element	AACGAC	58	Brassica oleracea	auxin-responsive
L7SKSM.1	TGA-element	AACGAC	1023	Brassica oleracea	auxin-responsive
L7SKSM.1	GT1-motif	GGTTAA	98	Arabidopsis thaliana	light responsive
L7SKSM.1	GT1-motif	GGTTAA	1534	Arabidopsis thaliana	light responsive
L7SKSM.1	GT1-motif	GGTTAAT	1800	Avena sativa	light responsive
L7SKSM.1	GT1-motif	GGTTAA	1801	Arabidopsis thaliana	light responsive
L7SKSM.1	TGACG-motif	CGTCA	271	Hordeum vulgare	MeJA-responsivenes
L7SKSM.1	TGACG-motif	TGACG	271	Hordeum vulgare	MeJA-responsivenes
L7SKSM.1	GARE-motif	TCTGTTG	86	Brassica oleracea	GA responsive
L7SKSM.1	GARE-motif	TCTGTTG	1846	Brassica oleracea	GA responsive
L7SKSM.1	TCA-element	CCATCTTTTT	797	Nicotiana tabacum	SA responsive
L7SKSM.1	TCA-element	CCATCTTTTT	902	Nicotiana tabacum	SA responsive
L7SKSM.1	circadian	CAAAGATATC	432	Lycopersicon esculentum	circadian control
L7SKSM.1	P-box	CCTTTTG	1925	Oryza sativa	GA responsive
L7SKSM.1	ABRE	TACGGTC	118	Arabidopsis thaliana	ABA responsive
S1DZ03.1	ARE	AAACCA	958	Zea mays	anoxic specific inducibility
S1DZ03.1	ARE	AAACCA	1132	Zea mays	anoxic specific inducibility
S1DZ03.1	TGACG-motif	CGTCA	1486	Hordeum vulgare	MeJA-responsivenes
S1DZ03.1	GT1-motif	GGTTAAT	300	Avena sativa	light responsive
S1DZ03.1	GT1-motif	GGTTAA	301	Arabidopsis thaliana	light responsive
S1DZ03.1	GT1-motif	GGTTAAT	1796	Avena sativa	light responsive
S1DZ03.1	GT1-motif	GGTTAA	1797	Arabidopsis thaliana	light responsive
S1DZ03.1	P-box	CCTTTTG	1921	Oryza sativa	GA responsive
S1DZ03.1	GARE-motif	TCTGTTG	1842	Brassica oleracea	GA responsive
S1DZ03.1	TGACG-motif	TGACG	1486	Hordeum vulgare	MeJA-responsivenes
S1DZ03.1	ABRE	ACGTG	450	Arabidopsis thaliana	ABA responsive
S1DZ03.1	ABRE	AACCCGG	1213	Arabidopsis thaliana	ABA responsive
S1DZ03.1	G-box	TACGTG	450	Arabidopsis thaliana	light responsive
S1DZ03.1	LTR	CCGAAA	625	Hordeum vulgare	low-temperature responsive
S1DZ03.1	LTR	CCGAAA	1120	Hordeum vulgare	low-temperature responsive
S1DZ03.1	LTR	CCGAAA	1187	Hordeum vulgare	low-temperature responsive
677K9W.1	ABRE	TACGGTC	459	Arabidopsis thaliana	ABA responsive
677K9W.1	ABRE	ACGTG	536	Arabidopsis thaliana	ABA responsive
677K9W.1	TC-rich repeats	GTTTTCTTAC	1029	Nicotiana tabacum	defense and stress responsive
677K9W.1	TC-rich repeats	ATTCTCTAAC	1941	Nicotiana tabacum	defense and stress responsive
677K9W.1	P-box	CCTTTTG	873	Oryza sativa	GA responsive
677K9W.1	G-Box	CACGTT	535	Pisum sativum	light responsive
677K9W.1	ARE	AAACCA	544	Zea mays	anoxic specific inducibility
677K9W.1	ARE	AAACCA	1105	Zea mays	anoxic specific inducibility
677K9W.1	ARE	AAACCA	1606	Zea mays	anoxic specific inducibility
677K9W.1	ARE	AAACCA	1837	Zea mays	anoxic specific inducibility
GPJZ8X.1	TGACG-motif	TGACG	32	Hordeum vulgare	MeJA-responsivenes
GPJZ8X.1	TGACG-motif	TGACG	583	Hordeum vulgare	MeJA-responsivenes
GPJZ8X.1	GARE-motif	TCTGTTG	637	Brassica oleracea	GA responsive
GPJZ8X.1	LTR	CCGAAA	1569	Hordeum vulgare	low-temperature responsive
GPJZ8X.1	MRE	AACCTAA	1970	Petroselinum crispum	light responsive
GPJZ8X.1	ABRE	ACGTG	604	Arabidopsis thaliana	ABA responsive
GPJZ8X.1	ABRE	ACGTG	1389	Arabidopsis thaliana	ABA responsive
GPJZ8X.1	G-box	TACGTG	1388	Arabidopsis thaliana	light responsive
GPJZ8X.1	G-Box	CACGTT	604	Pisum sativum	light responsive
GPJZ8X.1	TGACG-motif	CGTCA	32	Hordeum vulgare	MeJA-responsivenes
GPJZ8X.1	TGACG-motif	CGTCA	583	Hordeum vulgare	MeJA-responsivenes
55IZK7.1	TGACG-motif	CGTCA	1228	Hordeum vulgare	MeJA-responsivenes
55IZK7.1	GT1-motif	GGTTAA	835	Arabidopsis thaliana	light responsive
55IZK7.1	GT1-motif	GGTTAA	1930	Arabidopsis thaliana	light responsive
55IZK7.1	ARE	AAACCA	464	Zea mays	anoxic specific inducibility
55IZK7.1	ARE	AAACCA	1403	Zea mays	anoxic specific inducibility
55IZK7.1	ARE	AAACCA	1920	Zea mays	anoxic specific inducibility
55IZK7.1	ACE	CTAACGTATT	1153	Petroselinum crispum	light responsive
55IZK7.1	MRE	AACCTAA	1859	Petroselinum crispum	light responsive
55IZK7.1	ABRE	ACGTG	974	Arabidopsis thaliana	ABA responsive
55IZK7.1	G-box	CACGTC	974	Zea mays	light responsive
55IZK7.1	TGACG-motif	TGACG	1228	Hordeum vulgare	MeJA-responsivenes
55IZK7.1	TCA-element	CCATCTTTTT	1312	Nicotiana tabacum	SA responsive
SNC74A.1	G-Box	CACGTT	1127	Pisum sativum	light responsive
SNC74A.1	ARE	AAACCA	1920	Zea mays	anoxic specific inducibility
SNC74A.1	TGACG-motif	CGTCA	1173	Hordeum vulgare	MeJA-responsivenes
SNC74A.1	TGACG-motif	CGTCA	1200	Hordeum vulgare	MeJA-responsivenes
SNC74A.1	GT1-motif	GGTTAA	801	Arabidopsis thaliana	light responsive
SNC74A.1	GT1-motif	GGTTAA	1168	Arabidopsis thaliana	light responsive
SNC74A.1	GT1-motif	GGTTAA	1930	Arabidopsis thaliana	light responsive
SNC74A.1	TGACG-motif	TGACG	1173	Hordeum vulgare	MeJA-responsivenes
SNC74A.1	TGACG-motif	TGACG	1200	Hordeum vulgare	MeJA-responsivenes
SNC74A.1	ABRE	ACGTG	945	Arabidopsis thaliana	ABA responsive
SNC74A.1	ABRE	ACGTG	1127	Arabidopsis thaliana	ABA responsive
SNC74A.1	MRE	AACCTAA	1859	Petroselinum crispum	light responsive
SNC74A.1	G-box	TAACACGTAG	589	Brassica oleracea	light responsive
SNC74A.1	G-box	CACGTC	945	Zea mays	light responsive
011VCX.1	TGACG-motif	CGTCA	1402	Hordeum vulgare	MeJA-responsivenes
011VCX.1	GT1-motif	GGTTAAT	1287	Avena sativa	light responsive
011VCX.1	GT1-motif	GGTTAA	1288	Arabidopsis thaliana	light responsive
011VCX.1	TGA-element	AACGAC	1889	Brassica oleracea	auxin-responsive
011VCX.1	ARE	AAACCA	506	Zea mays	anoxic specific inducibility
011VCX.1	MBS	CAACTG	193	Arabidopsis thaliana	drought-inducibility
011VCX.1	ABRE	ACGTG	294	Arabidopsis thaliana	ABA responsive
011VCX.1	G-box	TACGTG	293	Arabidopsis thaliana	light responsive
011VCX.1	TC-rich repeats	ATTCTCTAAC	264	Nicotiana tabacum	defense and stress responsive
011VCX.1	LTR	CCGAAA	651	Hordeum vulgare	low-temperature responsive
011VCX.1	P-box	CCTTTTG	1862	Oryza sativa	GA responsive
011VCX.1	P-box	CCTTTTG	1989	Oryza sativa	GA responsive
011VCX.1	TGACG-motif	TGACG	1402	Hordeum vulgare	MeJA-responsivenes
G2H5J3.1	P-box	CCTTTTG	1863	Oryza sativa	GA responsive
G2H5J3.1	P-box	CCTTTTG	1989	Oryza sativa	GA responsive
G2H5J3.1	TATC-box	TATCCCA	203	Oryza sativa	GA responsive
G2H5J3.1	ABRE	GCAACGTGTC	384	Hordeum vulgare	ABA responsive
G2H5J3.1	MRE	AACCTAA	923	Petroselinum crispum	light responsive
G2H5J3.1	ARE	AAACCA	781	Zea mays	anoxic specific inducibility
G2H5J3.1	GT1-motif	GGTTAAT	1228	Avena sativa	light responsive
G2H5J3.1	GT1-motif	GGTTAA	1229	Arabidopsis thaliana	light responsive
G2H5J3.1	GT1-motif	GGTTAA	1289	Arabidopsis thaliana	light responsive
G2H5J3.1	GT1-motif	GGTTAAT	1556	Avena sativa	light responsive
G2H5J3.1	TGA-element	AACGAC	120	Brassica oleracea	auxin-responsive
G2H5J3.1	TGA-element	AACGAC	225	Brassica oleracea	auxin-responsive
G2H5J3.1	TGA-element	AACGAC	1890	Brassica oleracea	auxin-responsive
CZ32YF.3	ARE	AAACCA	264	Zea mays	anoxic specific inducibility
CZ32YF.3	ARE	AAACCA	1338	Zea mays	anoxic specific inducibility
CZ32YF.3	MBS	CAACTG	573	Arabidopsis thaliana	drought-inducibility
CZ32YF.3	MBS	CAACTG	1263	Arabidopsis thaliana	drought-inducibility
CZ32YF.3	LTR	CCGAAA	457	Hordeum vulgare	low-temperature responsive
CZ32YF.3	MRE	AACCTAA	856	Petroselinum crispum	light responsive
CZ32YF.3	MRE	AACCTAA	1572	Petroselinum crispum	light responsive
CZ32YF.3	TATC-box	TATCCCA	52	Oryza sativa	GA responsive
CZ32YF.3	TCA-element	TCAGAAGAGG	477	Brassica oleracea	SA responsive
Q9S7W6.1	MRE	AACCTAA	398	Petroselinum crispum	light responsive
Q9S7W6.1	ABRE	ACGTG	1504	Arabidopsis thaliana	ABA responsive
Q9S7W6.1	G-box	CACGTC	1504	Zea mays	light responsive
Q9S7W6.1	circadian	CAAAGATATC	1714	Lycopersicon esculentum	circadian control
Q9S7W6.1	AAAC-motif	CAATCAAAACCT	1939	Spinacia oleracea	light responsive
Q9S7W6.1	ARE	AAACCA	160	Zea mays	anoxic specific inducibility
Q9S7W6.1	ARE	AAACCA	1009	Zea mays	anoxic specific inducibility
Q9S7W6.1	MBS	CAACTG	86	Arabidopsis thaliana	drought-inducibility
Q9S7W6.1	MBS	CAACTG	530	Arabidopsis thaliana	drought-inducibility
JV7TC8.1	TGACG-motif	TGACG	674	Hordeum vulgare	MeJA-responsivenes
JV7TC8.1	TGACG-motif	TGACG	1764	Hordeum vulgare	MeJA-responsivenes
JV7TC8.1	TGACG-motif	TGACG	1796	Hordeum vulgare	MeJA-responsivenes
JV7TC8.1	G-box	CACGTC	672	Zea mays	light responsive
JV7TC8.1	G-box	TACGTG	1024	Arabidopsis thaliana	light responsive
JV7TC8.1	G-box	CACGTG	1778	Arabidopsis thaliana	light responsive
JV7TC8.1	MRE	AACCTAA	847	Petroselinum crispum	light responsive
JV7TC8.1	MRE	AACCTAA	1088	Petroselinum crispum	light responsive
JV7TC8.1	ABRE	ACGTG	672	Arabidopsis thaliana	ABA responsive
JV7TC8.1	ABRE	ACGTG	990	Arabidopsis thaliana	ABA responsive
JV7TC8.1	ABRE	TACGTGTC	1022	Oryza sativa	ABA responsive
JV7TC8.1	ABRE	ACGTG	1024	Arabidopsis thaliana	ABA responsive
JV7TC8.1	ABRE	CACGTG	1778	Arabidopsis thaliana	ABA responsive
JV7TC8.1	ABRE	ACGTG	1779	Arabidopsis thaliana	ABA responsive
JV7TC8.1	G-Box	CACGTT	990	Pisum sativum	light responsive
JV7TC8.1	G-Box	CACGTG	1778	Pisum sativum	light responsive
JV7TC8.1	ARE	AAACCA	361	Zea mays	anoxic specific inducibility
JV7TC8.1	ARE	AAACCA	744	Zea mays	anoxic specific inducibility
JV7TC8.1	ARE	AAACCA	1488	Zea mays	anoxic specific inducibility
JV7TC8.1	GT1-motif	GGTTAA	1624	Arabidopsis thaliana	light responsive
JV7TC8.1	TGACG-motif	CGTCA	674	Hordeum vulgare	MeJA-responsivenes
JV7TC8.1	TGACG-motif	CGTCA	1764	Hordeum vulgare	MeJA-responsivenes
JV7TC8.1	TGACG-motif	CGTCA	1796	Hordeum vulgare	MeJA-responsivenes
SV3ZRB.1	GT1-motif	GTGTGTGAA	1169	Solanum tuberosum	light responsive
SV3ZRB.1	GT1-motif	GGTTAA	1634	Arabidopsis thaliana	light responsive
SV3ZRB.1	TGACG-motif	CGTCA	1765	Hordeum vulgare	MeJA-responsivenes
SV3ZRB.1	TGACG-motif	CGTCA	1797	Hordeum vulgare	MeJA-responsivenes
SV3ZRB.1	ARE	AAACCA	464	Zea mays	anoxic specific inducibility
SV3ZRB.1	ARE	AAACCA	848	Zea mays	anoxic specific inducibility
SV3ZRB.1	ARE	AAACCA	1145	Zea mays	anoxic specific inducibility
SV3ZRB.1	ARE	AAACCA	1503	Zea mays	anoxic specific inducibility
SV3ZRB.1	G-Box	CACGTG	1690	Pisum sativum	light responsive
SV3ZRB.1	G-Box	CACGTG	1779	Pisum sativum	light responsive
SV3ZRB.1	G-box	TACGTG	775	Arabidopsis thaliana	light responsive
SV3ZRB.1	G-box	CACGTG	1690	Arabidopsis thaliana	light responsive
SV3ZRB.1	G-box	CACGTG	1779	Arabidopsis thaliana	light responsive
SV3ZRB.1	MRE	AACCTAA	950	Petroselinum crispum	light responsive
SV3ZRB.1	ABRE	ACGTG	775	Arabidopsis thaliana	ABA responsive
SV3ZRB.1	ABRE	CACGTG	1690	Arabidopsis thaliana	ABA responsive
SV3ZRB.1	ABRE	ACGTG	1691	Arabidopsis thaliana	ABA responsive
SV3ZRB.1	ABRE	CACGTG	1779	Arabidopsis thaliana	ABA responsive
SV3ZRB.1	ABRE	ACGTG	1780	Arabidopsis thaliana	ABA responsive
SV3ZRB.1	TGACG-motif	TGACG	1765	Hordeum vulgare	MeJA-responsivenes
SV3ZRB.1	TGACG-motif	TGACG	1797	Hordeum vulgare	MeJA-responsivenes
SV3ZRB.1	TCA-element	CCATCTTTTT	505	Nicotiana tabacum	SA responsive
XP9K23.1	ARE	AAACCA	1232	Zea mays	anoxic specific inducibility
XP9K23.1	MBS	CAACTG	1824	Arabidopsis thaliana	drought-inducibility
XP9K23.1	TGA-element	AACGAC	246	Brassica oleracea	auxin-responsive
XP9K23.1	TCA-element	CCATCTTTTT	97	Nicotiana tabacum	SA responsive
XP9K23.1	TC-rich repeats	ATTCTCTAAC	358	Nicotiana tabacum	defense and stress responsive
YQ853S.1	TGACG-motif	CGTCA	205	Hordeum vulgare	MeJA-responsivenes
YQ853S.1	TGACG-motif	CGTCA	668	Hordeum vulgare	MeJA-responsivenes
YQ853S.1	TGACG-motif	CGTCA	674	Hordeum vulgare	MeJA-responsivenes
YQ853S.1	TGACG-motif	CGTCA	1025	Hordeum vulgare	MeJA-responsivenes
YQ853S.1	G-Box	CACGTG	1407	Pisum sativum	light responsive
YQ853S.1	ARE	AAACCA	1161	Zea mays	anoxic specific inducibility
YQ853S.1	MBS	CAACTG	1134	Arabidopsis thaliana	drought-inducibility
YQ853S.1	MBS	CAACTG	1824	Arabidopsis thaliana	drought-inducibility
YQ853S.1	ACE	GCGACGTACC	422	Petroselinum crispum	light responsive
YQ853S.1	ABRE	ACGTG	1020	Arabidopsis thaliana	ABA responsive
YQ853S.1	ABRE	ACGTG	1325	Arabidopsis thaliana	ABA responsive
YQ853S.1	ABRE	GACACGTGGC	1405	Triticum aestivum	ABA responsive
YQ853S.1	ABRE	CACGTG	1407	Arabidopsis thaliana	ABA responsive
YQ853S.1	ABRE	ACGTG	1408	Arabidopsis thaliana	ABA responsive
YQ853S.1	G-box	CACGAC	772	Zea mays	light responsive
YQ853S.1	G-box	CACGTC	1019	Zea mays	light responsive
YQ853S.1	G-box	TACGTG	1325	Arabidopsis thaliana	light responsive
YQ853S.1	G-box	ACACGTG(G/t)CACC	1402	Lycopersicon esculentum	light responsive
YQ853S.1	G-box	ACACGTGGC	1405	Brassica napus	light responsive
YQ853S.1	G-box	CACGTG	1407	Arabidopsis thaliana	light responsive
YQ853S.1	LTR	CCGAAA	944	Hordeum vulgare	low-temperature responsive
YQ853S.1	TATC-box	TATCCCA	1138	Oryza sativa	GA responsive
YQ853S.1	P-box	CCTTTTG	612	Oryza sativa	GA responsive
YQ853S.1	TCA-element	TCAGAAGAGG	25	Brassica oleracea	SA responsive
YQ853S.1	TGACG-motif	TGACG	205	Hordeum vulgare	MeJA-responsivenes
YQ853S.1	TGACG-motif	TGACG	668	Hordeum vulgare	MeJA-responsivenes
YQ853S.1	TGACG-motif	TGACG	674	Hordeum vulgare	MeJA-responsivenes
YQ853S.1	TGACG-motif	TGACG	1025	Hordeum vulgare	MeJA-responsivenes
1SN9CK.1	MBS	CAACTG	730	Arabidopsis thaliana	drought-inducibility
1SN9CK.1	3-AF1 binding site	TAAGAGAGGAA	377	Solanum tuberosum	light responsive
1SN9CK.1	ABRE	ACGTG	1685	Arabidopsis thaliana	ABA responsive
1SN9CK.1	G-box	CACGAC	331	Zea mays	light responsive
1SN9CK.1	G-box	TACGTG	1685	Arabidopsis thaliana	light responsive
1SN9CK.1	LTR	CCGAAA	625	Hordeum vulgare	low-temperature responsive
1SN9CK.1	Sp1	GGGCGG	1229	Oryza sativa	light responsive
1SN9CK.1	TCA-element	CCATCTTTTT	112	Nicotiana tabacum	SA responsive
1SN9CK.1	GARE-motif	TCTGTTG	866	Brassica oleracea	GA responsive
1SN9CK.1	GARE-motif	TCTGTTG	1712	Brassica oleracea	GA responsive
AQDL1Q.1	MBS	CAACTG	633	Arabidopsis thaliana	drought-inducibility
AQDL1Q.1	TGA-element	AACGAC	787	Brassica oleracea	auxin-responsive
AQDL1Q.1	TGACG-motif	CGTCA	79	Hordeum vulgare	MeJA-responsivenes
AQDL1Q.1	TGACG-motif	TGACG	79	Hordeum vulgare	MeJA-responsivenes
AQDL1Q.1	GARE-motif	TCTGTTG	1845	Brassica oleracea	GA responsive
AQDL1Q.1	TATC-box	TATCCCA	326	Oryza sativa	GA responsive
AQDL1Q.1	TCA-element	CCATCTTTTT	762	Nicotiana tabacum	SA responsive
AQDL1Q.1	circadian	CAAAGATATC	156	Lycopersicon esculentum	circadian control
AQDL1Q.1	circadian	CAAAGATATC	1621	Lycopersicon esculentum	circadian control
AQDL1Q.1	LTR	CCGAAA	241	Hordeum vulgare	low-temperature responsive
AQDL1Q.1	MRE	AACCTAA	890	Petroselinum crispum	light responsive
AQDL1Q.1	ABRE	ACGTG	1818	Arabidopsis thaliana	ABA responsive
AQDL1Q.1	G-box	CACGAC	228	Zea mays	light responsive
AQDL1Q.1	G-box	TACGTG	1818	Arabidopsis thaliana	light responsive
7X6P0W.1	TCA-element	CCATCTTTTT	1003	Nicotiana tabacum	SA responsive
7X6P0W.1	ABRE	AACCCGG	1834	Arabidopsis thaliana	ABA responsive
7X6P0W.1	TC-rich repeats	ATTCTCTAAC	1253	Nicotiana tabacum	defense and stress responsive
7X6P0W.1	TGA-element	AACGAC	520	Brassica oleracea	auxin-responsive
7X6P0W.1	TGA-element	AACGAC	552	Brassica oleracea	auxin-responsive
7X6P0W.1	GT1-motif	GGTTAA	52	Arabidopsis thaliana	light responsive
7X6P0W.1	GT1-motif	GGTTAAT	116	Avena sativa	light responsive
7X6P0W.1	GT1-motif	GGTTAA	117	Arabidopsis thaliana	light responsive
7X6P0W.1	GT1-motif	GGTTAAT	157	Avena sativa	light responsive
7X6P0W.1	GT1-motif	GGTTAA	158	Arabidopsis thaliana	light responsive
6HWF75.1	ABRE	AACCCGG	1816	Arabidopsis thaliana	ABA responsive
6HWF75.1	TC-rich repeats	ATTCTCTAAC	1227	Nicotiana tabacum	defense and stress responsive
6HWF75.1	P-box	CCTTTTG	714	Oryza sativa	GA responsive
6HWF75.1	Sp1	GGGCGG	605	Oryza sativa	light responsive
6HWF75.1	TCA-element	CCATCTTTTT	965	Nicotiana tabacum	SA responsive
6HWF75.1	GARE-motif	TCTGTTG	249	Brassica oleracea	GA responsive
6HWF75.1	TGACG-motif	TGACG	1590	Hordeum vulgare	MeJA-responsivenes
6HWF75.1	TGACG-motif	CGTCA	1590	Hordeum vulgare	MeJA-responsivenes
6HWF75.1	MBS	CAACTG	112	Arabidopsis thaliana	drought-inducibility
6HWF75.1	ACE	CTAACGTATT	1456	Petroselinum crispum	light responsive
50YMIU.1	ABRE	GACACGTGGC	1645	Triticum aestivum	ABA responsive
50YMIU.1	ABRE	CACGTG	1647	Arabidopsis thaliana	ABA responsive
50YMIU.1	ABRE	ACGTG	1648	Arabidopsis thaliana	ABA responsive
50YMIU.1	ABRE	GACACGTGGC	1661	Triticum aestivum	ABA responsive
50YMIU.1	ABRE	CACGTG	1663	Arabidopsis thaliana	ABA responsive
50YMIU.1	ABRE	ACGTG	1664	Arabidopsis thaliana	ABA responsive
50YMIU.1	G-box	CACGAC	371	Zea mays	light responsive
50YMIU.1	G-box	ACACGTG(G/t)CACC	1642	Lycopersicon esculentum	light responsive
50YMIU.1	G-box	GCCACGTGGA	1645	Arabidopsis thaliana	light responsive
50YMIU.1	G-box	CACGTG	1647	Arabidopsis thaliana	light responsive
50YMIU.1	G-box	GCCACGTGGA	1661	Arabidopsis thaliana	light responsive
50YMIU.1	G-box	CACGTG	1663	Arabidopsis thaliana	light responsive
50YMIU.1	TC-rich repeats	GTTTTCTTAC	374	Nicotiana tabacum	defense and stress responsive
50YMIU.1	LTR	CCGAAA	363	Hordeum vulgare	low-temperature responsive
50YMIU.1	TGACG-motif	TGACG	415	Hordeum vulgare	MeJA-responsivenes
50YMIU.1	TGACG-motif	CGTCA	415	Hordeum vulgare	MeJA-responsivenes
50YMIU.1	G-Box	CACGTG	1647	Pisum sativum	light responsive
50YMIU.1	G-Box	CACGTG	1663	Pisum sativum	light responsive
50YMIU.1	ARE	AAACCA	1011	Zea mays	anoxic specific inducibility
50YMIU.1	3-AF1 binding site	TAAGAGAGGAA	1277	Solanum tuberosum	light responsive
BB0AZK.1	TGACG-motif	CGTCA	415	Hordeum vulgare	MeJA-responsivenes
BB0AZK.1	3-AF1 binding site	TAAGAGAGGAA	1277	Solanum tuberosum	light responsive
BB0AZK.1	ARE	AAACCA	1011	Zea mays	anoxic specific inducibility
BB0AZK.1	G-Box	CACGTG	1647	Pisum sativum	light responsive
BB0AZK.1	G-Box	CACGTG	1663	Pisum sativum	light responsive
BB0AZK.1	LTR	CCGAAA	363	Hordeum vulgare	low-temperature responsive
BB0AZK.1	TC-rich repeats	GTTTTCTTAC	374	Nicotiana tabacum	defense and stress responsive
BB0AZK.1	G-box	CACGAC	371	Zea mays	light responsive
BB0AZK.1	G-box	ACACGTG(G/t)CACC	1642	Lycopersicon esculentum	light responsive
BB0AZK.1	G-box	GCCACGTGGA	1645	Arabidopsis thaliana	light responsive
BB0AZK.1	G-box	CACGTG	1647	Arabidopsis thaliana	light responsive
BB0AZK.1	G-box	GCCACGTGGA	1661	Arabidopsis thaliana	light responsive
BB0AZK.1	G-box	CACGTG	1663	Arabidopsis thaliana	light responsive
BB0AZK.1	ABRE	GACACGTGGC	1645	Triticum aestivum	ABA responsive
BB0AZK.1	ABRE	CACGTG	1647	Arabidopsis thaliana	ABA responsive
BB0AZK.1	ABRE	ACGTG	1648	Arabidopsis thaliana	ABA responsive
BB0AZK.1	ABRE	GACACGTGGC	1661	Triticum aestivum	ABA responsive
BB0AZK.1	ABRE	CACGTG	1663	Arabidopsis thaliana	ABA responsive
BB0AZK.1	ABRE	ACGTG	1664	Arabidopsis thaliana	ABA responsive
BB0AZK.1	TGACG-motif	TGACG	415	Hordeum vulgare	MeJA-responsivenes
VK0N59.1	ARE	AAACCA	55	Zea mays	anoxic specific inducibility
VK0N59.1	3-AF1 binding site	TAAGAGAGGAA	1871	Solanum tuberosum	light responsive
VK0N59.1	G-Box	CACGTG	1595	Pisum sativum	light responsive
VK0N59.1	G-Box	CACGTT	1618	Pisum sativum	light responsive
VK0N59.1	G-Box	CACGTT	1804	Pisum sativum	light responsive
VK0N59.1	TGACG-motif	CGTCA	1614	Hordeum vulgare	MeJA-responsivenes
VK0N59.1	GT1-motif	GGTTAA	261	Arabidopsis thaliana	light responsive
VK0N59.1	TGACG-motif	TGACG	1614	Hordeum vulgare	MeJA-responsivenes
VK0N59.1	circadian	CAAAGATATC	74	Lycopersicon esculentum	circadian control
VK0N59.1	TCA-element	CCATCTTTTT	743	Nicotiana tabacum	SA responsive
VK0N59.1	ABRE	GACACGTGGC	1593	Triticum aestivum	ABA responsive
VK0N59.1	ABRE	CACGTG	1595	Arabidopsis thaliana	ABA responsive
VK0N59.1	ABRE	ACGTG	1596	Arabidopsis thaliana	ABA responsive
VK0N59.1	ABRE	ACGTG	1612	Arabidopsis thaliana	ABA responsive
VK0N59.1	ABRE	ACGTG	1619	Arabidopsis thaliana	ABA responsive
VK0N59.1	ABRE	ACGTG	1804	Arabidopsis thaliana	ABA responsive
VK0N59.1	G-box	ACACGTG(G/t)CACC	1590	Lycopersicon esculentum	light responsive
VK0N59.1	G-box	GCCACGTGGA	1593	Arabidopsis thaliana	light responsive
VK0N59.1	G-box	CACGTG	1595	Arabidopsis thaliana	light responsive
VK0N59.1	G-box	CACGTC	1612	Zea mays	light responsive
VK0N59.1	G-box	TAAACGTG	1804	Brassica oleracea	light responsive
HRV8GT.1	TGACG-motif	CGTCA	76	Hordeum vulgare	MeJA-responsivenes
HRV8GT.1	TGACG-motif	CGTCA	1620	Hordeum vulgare	MeJA-responsivenes
HRV8GT.1	TGACG-motif	CGTCA	1768	Hordeum vulgare	MeJA-responsivenes
HRV8GT.1	G-Box	CACGTG	1601	Pisum sativum	light responsive
HRV8GT.1	G-Box	CACGTT	1624	Pisum sativum	light responsive
HRV8GT.1	G-Box	CACGTT	1811	Pisum sativum	light responsive
HRV8GT.1	MBS	CAACTG	635	Arabidopsis thaliana	drought-inducibility
HRV8GT.1	ABRE	GACACGTGGC	1599	Triticum aestivum	ABA responsive
HRV8GT.1	ABRE	CACGTG	1601	Arabidopsis thaliana	ABA responsive
HRV8GT.1	ABRE	ACGTG	1602	Arabidopsis thaliana	ABA responsive
HRV8GT.1	ABRE	ACGTG	1618	Arabidopsis thaliana	ABA responsive
HRV8GT.1	ABRE	ACGTG	1625	Arabidopsis thaliana	ABA responsive
HRV8GT.1	ABRE	ACGTG	1811	Arabidopsis thaliana	ABA responsive
HRV8GT.1	G-box	ACACGTG(G/t)CACC	1596	Lycopersicon esculentum	light responsive
HRV8GT.1	G-box	GCCACGTGGA	1599	Arabidopsis thaliana	light responsive
HRV8GT.1	G-box	CACGTG	1601	Arabidopsis thaliana	light responsive
HRV8GT.1	G-box	CACGTC	1618	Zea mays	light responsive
HRV8GT.1	G-box	TAAACGTG	1811	Brassica oleracea	light responsive
HRV8GT.1	TCA-element	CCATCTTTTT	1002	Nicotiana tabacum	SA responsive
HRV8GT.1	TCA-element	CCATCTTTTT	1052	Nicotiana tabacum	SA responsive
HRV8GT.1	TGACG-motif	TGACG	76	Hordeum vulgare	MeJA-responsivenes
HRV8GT.1	TGACG-motif	TGACG	1620	Hordeum vulgare	MeJA-responsivenes
HRV8GT.1	TGACG-motif	TGACG	1768	Hordeum vulgare	MeJA-responsivenes
RB8T8D.1	ARE	AAACCA	105	Zea mays	anoxic specific inducibility
RB8T8D.1	ARE	AAACCA	982	Zea mays	anoxic specific inducibility
RB8T8D.1	AAAC-motif	CAATCAAAACCT	702	Spinacia oleracea	light responsive
RB8T8D.1	G-Box	CACGTT	1004	Pisum sativum	light responsive
RB8T8D.1	G-Box	CACGTG	1840	Pisum sativum	light responsive
RB8T8D.1	G-Box	CACGTG	1874	Pisum sativum	light responsive
RB8T8D.1	TGACG-motif	CGTCA	1339	Hordeum vulgare	MeJA-responsivenes
RB8T8D.1	TGACG-motif	CGTCA	1914	Hordeum vulgare	MeJA-responsivenes
RB8T8D.1	GT1-motif	GTGTGTGAA	613	Solanum tuberosum	light responsive
RB8T8D.1	TGACG-motif	TGACG	1339	Hordeum vulgare	MeJA-responsivenes
RB8T8D.1	TGACG-motif	TGACG	1914	Hordeum vulgare	MeJA-responsivenes
RB8T8D.1	GC-motif	CCCCCG	206	Zea mays	anoxic specific inducibility
RB8T8D.1	TCA-element	CCATCTTTTT	1320	Nicotiana tabacum	SA responsive
RB8T8D.1	LTR	CCGAAA	1953	Hordeum vulgare	low-temperature responsive
RB8T8D.1	MRE	AACCTAA	739	Petroselinum crispum	light responsive
RB8T8D.1	ABRE	ACGTG	1004	Arabidopsis thaliana	ABA responsive
RB8T8D.1	ABRE	CACGTG	1840	Arabidopsis thaliana	ABA responsive
RB8T8D.1	ABRE	ACGTG	1841	Arabidopsis thaliana	ABA responsive
RB8T8D.1	ABRE	CACGTG	1874	Arabidopsis thaliana	ABA responsive
RB8T8D.1	ABRE	ACGTG	1875	Arabidopsis thaliana	ABA responsive
RB8T8D.1	G-box	CACGTG	1840	Arabidopsis thaliana	light responsive
RB8T8D.1	G-box	CACGTG	1874	Arabidopsis thaliana	light responsive
BDV9DF.1	G-Box	CACGTT	933	Pisum sativum	light responsive
BDV9DF.1	MBS	CAACTG	1214	Arabidopsis thaliana	drought-inducibility
BDV9DF.1	TGACG-motif	CGTCA	1956	Hordeum vulgare	MeJA-responsivenes
BDV9DF.1	GT1-motif	GGTTAAT	711	Avena sativa	light responsive
BDV9DF.1	GT1-motif	GGTTAA	712	Arabidopsis thaliana	light responsive
BDV9DF.1	TATC-box	TATCCCA	1709	Oryza sativa	GA responsive
BDV9DF.1	TCA-element	TCAGAAGAGG	50	Brassica oleracea	SA responsive
BDV9DF.1	TGACG-motif	TGACG	1956	Hordeum vulgare	MeJA-responsivenes
BDV9DF.1	ABRE	ACGTG	933	Arabidopsis thaliana	ABA responsive
BDV9DF.1	ABRE	ACGTG	1705	Arabidopsis thaliana	ABA responsive
BDV9DF.1	G-box	TACGTG	1705	Arabidopsis thaliana	light responsive
BDV9DF.1	LTR	CCGAAA	1470	Hordeum vulgare	low-temperature responsive
BDV9DF.1	AuxRR-core	GGTCCAT	202	Nicotiana tabacum	auxin-responsive
UBBZ0M.1	ABRE	TACGTGTC	677	Oryza sativa	ABA responsive
UBBZ0M.1	ABRE	ACGTG	679	Arabidopsis thaliana	ABA responsive
UBBZ0M.1	ABRE	ACGTG	719	Arabidopsis thaliana	ABA responsive
UBBZ0M.1	ABRE	ACGTG	832	Arabidopsis thaliana	ABA responsive
UBBZ0M.1	ABRE	CACGTG	1848	Arabidopsis thaliana	ABA responsive
UBBZ0M.1	ABRE	ACGTG	1849	Arabidopsis thaliana	ABA responsive
UBBZ0M.1	ABRE	CACGTG	1882	Arabidopsis thaliana	ABA responsive
UBBZ0M.1	ABRE	ACGTG	1883	Arabidopsis thaliana	ABA responsive
UBBZ0M.1	MRE	AACCTAA	578	Petroselinum crispum	light responsive
UBBZ0M.1	G-box	TACGTG	679	Arabidopsis thaliana	light responsive
UBBZ0M.1	G-box	CACGTC	719	Zea mays	light responsive
UBBZ0M.1	G-box	CCACGTAA	831	Brassica napus	light responsive
UBBZ0M.1	G-box	TACGTG	832	Arabidopsis thaliana	light responsive
UBBZ0M.1	G-box	CACGTG	1848	Arabidopsis thaliana	light responsive
UBBZ0M.1	G-box	CACGTG	1882	Arabidopsis thaliana	light responsive
UBBZ0M.1	TGACG-motif	TGACG	673	Hordeum vulgare	MeJA-responsivenes
UBBZ0M.1	TGACG-motif	TGACG	721	Hordeum vulgare	MeJA-responsivenes
UBBZ0M.1	TGACG-motif	TGACG	1914	Hordeum vulgare	MeJA-responsivenes
UBBZ0M.1	TGACG-motif	CGTCA	673	Hordeum vulgare	MeJA-responsivenes
UBBZ0M.1	TGACG-motif	CGTCA	721	Hordeum vulgare	MeJA-responsivenes
UBBZ0M.1	TGACG-motif	CGTCA	1914	Hordeum vulgare	MeJA-responsivenes
UBBZ0M.1	G-Box	CACGTG	1848	Pisum sativum	light responsive
UBBZ0M.1	G-Box	CACGTG	1882	Pisum sativum	light responsive
UBBZ0M.1	ACE	GACACGTATG	677	Petroselinum crispum	light responsive
WUDS97.1	MBS	CAACTG	543	Arabidopsis thaliana	drought-inducibility
WUDS97.1	MBS	CAACTG	1836	Arabidopsis thaliana	drought-inducibility
WUDS97.1	ARE	AAACCA	370	Zea mays	anoxic specific inducibility
WUDS97.1	ARE	AAACCA	959	Zea mays	anoxic specific inducibility
WUDS97.1	GT1-motif	GGTTAA	1516	Arabidopsis thaliana	light responsive
WUDS97.1	TGACG-motif	CGTCA	210	Hordeum vulgare	MeJA-responsivenes
WUDS97.1	TGACG-motif	CGTCA	758	Hordeum vulgare	MeJA-responsivenes
WUDS97.1	TGACG-motif	CGTCA	905	Hordeum vulgare	MeJA-responsivenes
WUDS97.1	TGACG-motif	CGTCA	1082	Hordeum vulgare	MeJA-responsivenes
WUDS97.1	TGACG-motif	CGTCA	1939	Hordeum vulgare	MeJA-responsivenes
WUDS97.1	TGACG-motif	TGACG	210	Hordeum vulgare	MeJA-responsivenes
WUDS97.1	TGACG-motif	TGACG	758	Hordeum vulgare	MeJA-responsivenes
WUDS97.1	TGACG-motif	TGACG	905	Hordeum vulgare	MeJA-responsivenes
WUDS97.1	TGACG-motif	TGACG	1082	Hordeum vulgare	MeJA-responsivenes
WUDS97.1	TGACG-motif	TGACG	1939	Hordeum vulgare	MeJA-responsivenes
WUDS97.1	GC-motif	CCCCCG	1812	Zea mays	anoxic specific inducibility
WUDS97.1	circadian	CAAAGATATC	1011	Lycopersicon esculentum	circadian control
WUDS97.1	Sp1	GGGCGG	782	Oryza sativa	light responsive
WUDS97.1	P-box	CCTTTTG	1331	Oryza sativa	GA responsive
WUDS97.1	LTR	CCGAAA	669	Hordeum vulgare	low-temperature responsive
WUDS97.1	LTR	CCGAAA	1749	Hordeum vulgare	low-temperature responsive
WUDS97.1	LTR	CCGAAA	1809	Hordeum vulgare	low-temperature responsive
WUDS97.1	G-box	CACGTC	208	Zea mays	light responsive
WUDS97.1	TC-rich repeats	ATTCTCTAAC	50	Nicotiana tabacum	defense and stress responsive
WUDS97.1	ABRE	ACGTG	208	Arabidopsis thaliana	ABA responsive
SZL46E.1	LTR	CCGAAA	46	Hordeum vulgare	low-temperature responsive
SZL46E.1	LTR	CCGAAA	650	Hordeum vulgare	low-temperature responsive
SZL46E.1	LTR	CCGAAA	1750	Hordeum vulgare	low-temperature responsive
SZL46E.1	LTR	CCGAAA	1810	Hordeum vulgare	low-temperature responsive
SZL46E.1	MRE	AACCTAA	453	Petroselinum crispum	light responsive
SZL46E.1	TGACG-motif	TGACG	1939	Hordeum vulgare	MeJA-responsivenes
SZL46E.1	GC-motif	CCCCCG	1813	Zea mays	anoxic specific inducibility
SZL46E.1	3-AF1 binding site	TAAGAGAGGAA	1270	Solanum tuberosum	light responsive
SZL46E.1	TC-rich repeats	ATTCTCTAAC	1218	Nicotiana tabacum	defense and stress responsive
SZL46E.1	ABRE	GCCGCGTGGC	871	Oryza sativa	ABA responsive
SZL46E.1	GARE-motif	TCTGTTG	158	Brassica oleracea	GA responsive
SZL46E.1	GT1-motif	GGTTAA	749	Arabidopsis thaliana	light responsive
SZL46E.1	GT1-motif	GGTTAA	1500	Arabidopsis thaliana	light responsive
SZL46E.1	TGACG-motif	CGTCA	1939	Hordeum vulgare	MeJA-responsivenes
SZL46E.1	MBS	CAACTG	1836	Arabidopsis thaliana	drought-inducibility
SZL46E.1	ARE	AAACCA	146	Zea mays	anoxic specific inducibility
SZL46E.1	ARE	AAACCA	458	Zea mays	anoxic specific inducibility
SZL46E.1	ARE	AAACCA	535	Zea mays	anoxic specific inducibility
SZL46E.1	ARE	AAACCA	1686	Zea mays	anoxic specific inducibility
PY1UCE.1	TGA-element	AACGAC	1814	Brassica oleracea	auxin-responsive
PY1UCE.1	GT1-motif	GGTTAAT	1145	Avena sativa	light responsive
PY1UCE.1	TGACG-motif	CGTCA	672	Hordeum vulgare	MeJA-responsivenes
PY1UCE.1	TGACG-motif	CGTCA	952	Hordeum vulgare	MeJA-responsivenes
PY1UCE.1	MBS	CAACTG	1866	Arabidopsis thaliana	drought-inducibility
PY1UCE.1	ARE	AAACCA	1487	Zea mays	anoxic specific inducibility
PY1UCE.1	ARE	AAACCA	1958	Zea mays	anoxic specific inducibility
PY1UCE.1	G-Box	CACGTG	1751	Pisum sativum	light responsive
PY1UCE.1	G-Box	CACGTT	1988	Pisum sativum	light responsive
PY1UCE.1	TC-rich repeats	ATTCTCTAAC	1557	Nicotiana tabacum	defense and stress responsive
PY1UCE.1	G-box	ACACGTGT	1750	Brassica napus	light responsive
PY1UCE.1	G-box	CACGTG	1751	Arabidopsis thaliana	light responsive
PY1UCE.1	ABRE	CACGTG	1751	Arabidopsis thaliana	ABA responsive
PY1UCE.1	ABRE	ACGTG	1752	Arabidopsis thaliana	ABA responsive
PY1UCE.1	ABRE	ACGTG	1988	Arabidopsis thaliana	ABA responsive
PY1UCE.1	MRE	AACCTAA	447	Petroselinum crispum	light responsive
PY1UCE.1	MRE	AACCTAA	452	Petroselinum crispum	light responsive
PY1UCE.1	TGACG-motif	TGACG	672	Hordeum vulgare	MeJA-responsivenes
PY1UCE.1	TGACG-motif	TGACG	952	Hordeum vulgare	MeJA-responsivenes
PY1UCE.1	Sp1	GGGCGG	736	Oryza sativa	light responsive
PY1UCE.1	Sp1	GGGCGG	957	Oryza sativa	light responsive
MV80KR.1	ARE	AAACCA	1476	Zea mays	anoxic specific inducibility
MV80KR.1	ARE	AAACCA	1958	Zea mays	anoxic specific inducibility
MV80KR.1	MBS	CAACTG	1853	Arabidopsis thaliana	drought-inducibility
MV80KR.1	G-Box	CACGTG	1738	Pisum sativum	light responsive
MV80KR.1	G-Box	CACGTT	1988	Pisum sativum	light responsive
MV80KR.1	TGACG-motif	CGTCA	653	Hordeum vulgare	MeJA-responsivenes
MV80KR.1	TGACG-motif	CGTCA	933	Hordeum vulgare	MeJA-responsivenes
MV80KR.1	GT1-motif	GGTTAAT	1126	Avena sativa	light responsive
MV80KR.1	TGACG-motif	TGACG	653	Hordeum vulgare	MeJA-responsivenes
MV80KR.1	TGACG-motif	TGACG	933	Hordeum vulgare	MeJA-responsivenes
MV80KR.1	Sp1	GGGCGG	402	Oryza sativa	light responsive
MV80KR.1	Sp1	GGGCGG	938	Oryza sativa	light responsive
MV80KR.1	MRE	AACCTAA	427	Petroselinum crispum	light responsive
MV80KR.1	MRE	AACCTAA	432	Petroselinum crispum	light responsive
MV80KR.1	ABRE	CACGTG	1738	Arabidopsis thaliana	ABA responsive
MV80KR.1	ABRE	ACGTG	1739	Arabidopsis thaliana	ABA responsive
MV80KR.1	ABRE	ACGTG	1988	Arabidopsis thaliana	ABA responsive
MV80KR.1	G-box	ACACGTGT	1737	Brassica napus	light responsive
MV80KR.1	G-box	CACGTG	1738	Arabidopsis thaliana	light responsive
3L4J3R.1	TCA-element	CCATCTTTTT	916	Nicotiana tabacum	SA responsive
3L4J3R.1	TGACG-motif	TGACG	81	Hordeum vulgare	MeJA-responsivenes
3L4J3R.1	G-box	CCACGTAA	30	Brassica napus	light responsive
3L4J3R.1	G-box	TACGTG	31	Arabidopsis thaliana	light responsive
3L4J3R.1	ABRE	ACGTG	32	Arabidopsis thaliana	ABA responsive
3L4J3R.1	ACE	CTAACGTATT	460	Petroselinum crispum	light responsive
3L4J3R.1	GT1-motif	GGTTAAT	109	Avena sativa	light responsive
3L4J3R.1	GT1-motif	GGTTAA	138	Arabidopsis thaliana	light responsive
3L4J3R.1	GT1-motif	GGTTAA	485	Arabidopsis thaliana	light responsive
3L4J3R.1	TGACG-motif	CGTCA	81	Hordeum vulgare	MeJA-responsivenes
NDA9EK.1	AuxRR-core	GGTCCAT	745	Nicotiana tabacum	auxin-responsive
NDA9EK.1	LTR	CCGAAA	934	Hordeum vulgare	low-temperature responsive
NDA9EK.1	G-box	CACGAC	842	Zea mays	light responsive
NDA9EK.1	G-box	CACGAC	1664	Zea mays	light responsive
NDA9EK.1	TC-rich repeats	GTTTTCTTAC	886	Nicotiana tabacum	defense and stress responsive
NDA9EK.1	TC-rich repeats	ATTCTCTAAC	1432	Nicotiana tabacum	defense and stress responsive
NDA9EK.1	TC-rich repeats	ATTCTCTAAC	1581	Nicotiana tabacum	defense and stress responsive
NDA9EK.1	MRE	AACCTAA	925	Petroselinum crispum	light responsive
NDA9EK.1	TGACG-motif	TGACG	676	Hordeum vulgare	MeJA-responsivenes
NDA9EK.1	TCA-element	CCATCTTTTT	1023	Nicotiana tabacum	SA responsive
NDA9EK.1	TCA-element	CCATCTTTTT	1516	Nicotiana tabacum	SA responsive
NDA9EK.1	Sp1	GGGCGG	1379	Oryza sativa	light responsive
NDA9EK.1	P-box	CCTTTTG	943	Oryza sativa	GA responsive
NDA9EK.1	GT1-motif	GGTTAA	1556	Arabidopsis thaliana	light responsive
NDA9EK.1	TGACG-motif	CGTCA	676	Hordeum vulgare	MeJA-responsivenes
59G793.1	ARE	CCCCCG	264	Zea mays	anoxic specific inducibility
59G793.1	TGACG-motif	TGACG	1080	Hordeum vulgare	MeJA-responsivenes
59G793.1	Sp1	GGGCGG	325	Oryza sativa	light responsive
59G793.1	LTR	CCGAAA	362	Hordeum vulgare	low-temperature responsive
59G793.1	LTR	CCGAAA	546	Hordeum vulgare	low-temperature responsive
59G793.1	TC-rich repeats	GTTTTCTTAC	516	Nicotiana tabacum	defense and stress responsive
59G793.1	TC-rich repeats	GTTTTCTTAC	1254	Nicotiana tabacum	defense and stress responsive
59G793.1	ARE	AAACCA	950	Zea mays	anoxic specific inducibility
59G793.1	ARE	AAACCA	1578	Zea mays	anoxic specific inducibility
59G793.1	ARE	AAACCA	1837	Zea mays	anoxic specific inducibility
59G793.1	TGA-element	AACGAC	339	Brassica oleracea	auxin-responsive
59G793.1	TGA-element	AACGAC	488	Brassica oleracea	auxin-responsive
59G793.1	TGACG-motif	CGTCA	1080	Hordeum vulgare	MeJA-responsivenes
59G793.1	GT1-motif	GGTTAA	20	Arabidopsis thaliana	light responsive
59G793.1	GT1-motif	GGTTAA	1860	Arabidopsis thaliana	light responsive
59G793.1	GT1-motif	GGTTAAT	1899	Avena sativa	light responsive
67FSB3.1	GT1-motif	GGTTAA	243	Arabidopsis thaliana	light responsive
67FSB3.1	TGACG-motif	CGTCA	751	Hordeum vulgare	MeJA-responsivenes
67FSB3.1	TGACG-motif	CGTCA	1964	Hordeum vulgare	MeJA-responsivenes
67FSB3.1	TGACG-motif	CGTCA	1970	Hordeum vulgare	MeJA-responsivenes
67FSB3.1	G-Box	TCCACATGGCA	984	Triticum aestivum	light responsive
67FSB3.1	G-Box	CACGTT	1811	Pisum sativum	light responsive
67FSB3.1	MBS	CAACTG	1205	Arabidopsis thaliana	drought-inducibility
67FSB3.1	ARE	AAACCA	109	Zea mays	anoxic specific inducibility
67FSB3.1	MRE	AACCTAA	81	Petroselinum crispum	light responsive
67FSB3.1	MRE	AACCTAA	903	Petroselinum crispum	light responsive
67FSB3.1	ABRE	ACGTG	1811	Arabidopsis thaliana	ABA responsive
67FSB3.1	LTR	CCGAAA	203	Hordeum vulgare	low-temperature responsive
67FSB3.1	LTR	CCGAAA	1831	Hordeum vulgare	low-temperature responsive
67FSB3.1	TCA-element	TCAGAAGAGG	1682	Brassica oleracea	SA responsive
67FSB3.1	TGACG-motif	TGACG	751	Hordeum vulgare	MeJA-responsivenes
67FSB3.1	TGACG-motif	TGACG	1964	Hordeum vulgare	MeJA-responsivenes
67FSB3.1	TGACG-motif	TGACG	1970	Hordeum vulgare	MeJA-responsivenes
67FSB3.1	ARE	CCCCCG	1973	Zea mays	anoxic specific inducibility
67FSB3.1	GARE-motif	TCTGTTG	444	Brassica oleracea	GA responsive
327P4X.1	GT1-motif	GGTTAA	416	Arabidopsis thaliana	light responsive
327P4X.1	TGACG-motif	CGTCA	31	Hordeum vulgare	MeJA-responsivenes
327P4X.1	TGACG-motif	CGTCA	37	Hordeum vulgare	MeJA-responsivenes
327P4X.1	TGA-element	AACGAC	1384	Brassica oleracea	auxin-responsive
327P4X.1	TGA-element	AACGAC	1886	Brassica oleracea	auxin-responsive
327P4X.1	ARE	AAACCA	1636	Zea mays	anoxic specific inducibility
327P4X.1	TC-rich repeats	ATTCTCTAAC	1197	Nicotiana tabacum	defense and stress responsive
327P4X.1	TCA-element	CCATCTTTTT	696	Nicotiana tabacum	SA responsive
327P4X.1	TCA-element	CCATCTTTTT	845	Nicotiana tabacum	SA responsive
327P4X.1	TCA-element	TCAGAAGAGG	1443	Brassica oleracea	SA responsive
327P4X.1	TCA-element	TCAGAAGAGG	1580	Brassica oleracea	SA responsive
327P4X.1	circadian	CAAAGATATC	1160	Lycopersicon esculentum	circadian control
327P4X.1	TGACG-motif	TGACG	31	Hordeum vulgare	MeJA-responsivenes
327P4X.1	TGACG-motif	TGACG	37	Hordeum vulgare	MeJA-responsivenes
327P4X.1	ARE	CCCCCG	40	Zea mays	anoxic specific inducibility
496WES.1	TGACG-motif	TGACG	1667	Hordeum vulgare	MeJA-responsivenes
496WES.1	TGACG-motif	TGACG	1721	Hordeum vulgare	MeJA-responsivenes
496WES.1	TGACG-motif	TGACG	1741	Hordeum vulgare	MeJA-responsivenes
496WES.1	ARE	CCCCCG	1799	Zea mays	anoxic specific inducibility
496WES.1	TCA-element	TCAGAAGAGG	1345	Brassica oleracea	SA responsive
496WES.1	TCA-element	CCATCTTTTT	1842	Nicotiana tabacum	SA responsive
496WES.1	circadian	CAAAGATATC	1353	Lycopersicon esculentum	circadian control
496WES.1	P-box	CCTTTTG	234	Oryza sativa	GA responsive
496WES.1	P-box	CCTTTTG	276	Oryza sativa	GA responsive
496WES.1	P-box	CCTTTTG	600	Oryza sativa	GA responsive
496WES.1	LTR	CCGAAA	154	Hordeum vulgare	low-temperature responsive
496WES.1	LTR	CCGAAA	394	Hordeum vulgare	low-temperature responsive
496WES.1	LTR	CCGAAA	1772	Hordeum vulgare	low-temperature responsive
496WES.1	G-box	CACGAC	1408	Zea mays	light responsive
496WES.1	G-box	CACGAC	1542	Zea mays	light responsive
496WES.1	G-box	CACGTC	1739	Zea mays	light responsive
496WES.1	TC-rich repeats	GTTTTCTTAC	125	Nicotiana tabacum	defense and stress responsive
496WES.1	TC-rich repeats	GTTTTCTTAC	1949	Nicotiana tabacum	defense and stress responsive
496WES.1	ABRE	ACGTG	1080	Arabidopsis thaliana	ABA responsive
496WES.1	ABRE	ACGTG	1739	Arabidopsis thaliana	ABA responsive
496WES.1	3-AF1 binding site	TAAGAGAGGAA	955	Solanum tuberosum	light responsive
496WES.1	ARE	AAACCA	182	Zea mays	anoxic specific inducibility
496WES.1	ARE	AAACCA	932	Zea mays	anoxic specific inducibility
496WES.1	ARE	AAACCA	1050	Zea mays	anoxic specific inducibility
496WES.1	G-Box	CACGTT	1080	Pisum sativum	light responsive
496WES.1	TGACG-motif	CGTCA	1667	Hordeum vulgare	MeJA-responsivenes
496WES.1	TGACG-motif	CGTCA	1721	Hordeum vulgare	MeJA-responsivenes
496WES.1	TGACG-motif	CGTCA	1741	Hordeum vulgare	MeJA-responsivenes
BR1H5V.1	circadian	CAAAGATATC	704	Lycopersicon esculentum	circadian control
BR1H5V.1	TCA-element	CCATCTTTTT	1673	Nicotiana tabacum	SA responsive
BR1H5V.1	TCA-element	CCATCTTTTT	1685	Nicotiana tabacum	SA responsive
BR1H5V.1	MRE	AACCTAA	1390	Petroselinum crispum	light responsive
BR1H5V.1	ABRE	ACGTG	1862	Arabidopsis thaliana	ABA responsive
BR1H5V.1	AuxRR-core	GGTCCAT	719	Nicotiana tabacum	auxin-responsive
BR1H5V.1	G-Box	CACGTT	1862	Pisum sativum	light responsive
BR1H5V.1	MBS	CAACTG	337	Arabidopsis thaliana	drought-inducibility
BR1H5V.1	ARE	AAACCA	1384	Zea mays	anoxic specific inducibility
BR1H5V.1	ARE	AAACCA	1455	Zea mays	anoxic specific inducibility
BR1H5V.1	GT1-motif	GGTTAA	840	Arabidopsis thaliana	light responsive
BR1H5V.1	GT1-motif	GGTTAA	1663	Arabidopsis thaliana	light responsive
BR1H5V.1	TGA-element	AACGAC	855	Brassica oleracea	auxin-responsive
V0Z2W7.1	GT1-motif	GGTTAAT	404	Avena sativa	light responsive
V0Z2W7.1	GT1-motif	GGTTAA	405	Arabidopsis thaliana	light responsive
V0Z2W7.1	ARE	AAACCA	679	Zea mays	anoxic specific inducibility
V0Z2W7.1	ARE	AAACCA	880	Zea mays	anoxic specific inducibility
V0Z2W7.1	ARE	AAACCA	1306	Zea mays	anoxic specific inducibility
V0Z2W7.1	ARE	AAACCA	1435	Zea mays	anoxic specific inducibility
V0Z2W7.1	G-Box	CACGTT	1880	Pisum sativum	light responsive
V0Z2W7.1	AAAC-motif	CAATCAAAACCT	1234	Spinacia oleracea	light responsive
V0Z2W7.1	LTR	CCGAAA	1586	Hordeum vulgare	low-temperature responsive
V0Z2W7.1	G-box	TACGTG	378	Arabidopsis thaliana	light responsive
V0Z2W7.1	TC-rich repeats	ATTCTCTAAC	1293	Nicotiana tabacum	defense and stress responsive
V0Z2W7.1	MRE	AACCTAA	1241	Petroselinum crispum	light responsive
V0Z2W7.1	ABRE	ACGTG	379	Arabidopsis thaliana	ABA responsive
V0Z2W7.1	ABRE	ACGTG	1880	Arabidopsis thaliana	ABA responsive
V0Z2W7.1	GARE-motif	TCTGTTG	397	Brassica oleracea	GA responsive
V0Z2W7.1	TCA-element	CCATCTTTTT	234	Nicotiana tabacum	SA responsive
V0Z2W7.1	TCA-element	CCATCTTTTT	854	Nicotiana tabacum	SA responsive
V0Z2W7.1	TATC-box	TATCCCA	753	Oryza sativa	GA responsive
PB4QPE.1	G-Box	CACGTT	1925	Pisum sativum	light responsive
PB4QPE.1	circadian	CAAAGATATC	1506	Lycopersicon esculentum	circadian control
PB4QPE.1	ABRE	ACGTG	1926	Arabidopsis thaliana	ABA responsive
HDC0J8.1	TGACG-motif	CGTCA	1407	Hordeum vulgare	MeJA-responsivenes
HDC0J8.1	G-Box	CACGTT	1939	Pisum sativum	light responsive
HDC0J8.1	3-AF1 binding site	TAAGAGAGGAA	967	Solanum tuberosum	light responsive
HDC0J8.1	ARE	AAACCA	452	Zea mays	anoxic specific inducibility
HDC0J8.1	ARE	AAACCA	566	Zea mays	anoxic specific inducibility
HDC0J8.1	G-box	TACGTG	668	Arabidopsis thaliana	light responsive
HDC0J8.1	G-box	CACGTC	731	Zea mays	light responsive
HDC0J8.1	TC-rich repeats	GTTTTCTTAC	1743	Nicotiana tabacum	defense and stress responsive
HDC0J8.1	MRE	AACCTAA	35	Petroselinum crispum	light responsive
HDC0J8.1	ABRE	ACGTG	669	Arabidopsis thaliana	ABA responsive
HDC0J8.1	ABRE	ACGTG	731	Arabidopsis thaliana	ABA responsive
HDC0J8.1	ABRE	AACCCGG	1300	Arabidopsis thaliana	ABA responsive
HDC0J8.1	ABRE	ACGTG	1940	Arabidopsis thaliana	ABA responsive
HDC0J8.1	LTR	CCGAAA	1221	Hordeum vulgare	low-temperature responsive
HDC0J8.1	TGACG-motif	TGACG	1407	Hordeum vulgare	MeJA-responsivenes
Z186RR.1	TGA-element	AACGAC	867	Brassica oleracea	auxin-responsive
Z186RR.1	GT1-motif	GGTTAA	617	Arabidopsis thaliana	light responsive
Z186RR.1	GT1-motif	GGTTAA	641	Arabidopsis thaliana	light responsive
Z186RR.1	G-Box	CACGTG	1570	Pisum sativum	light responsive
Z186RR.1	G-Box	CACGTT	1594	Pisum sativum	light responsive
Z186RR.1	G-box	TACGTG	448	Arabidopsis thaliana	light responsive
Z186RR.1	G-box	CACGAC	750	Zea mays	light responsive
Z186RR.1	G-box	TACGTG	772	Arabidopsis thaliana	light responsive
Z186RR.1	G-box	CACGTG	1570	Arabidopsis thaliana	light responsive
Z186RR.1	ABRE	ACGTG	449	Arabidopsis thaliana	ABA responsive
Z186RR.1	ABRE	ACGTG	773	Arabidopsis thaliana	ABA responsive
Z186RR.1	ABRE	CGCACGTGTC	1568	Hordeum vulgare	ABA responsive
Z186RR.1	ABRE	CACGTG	1570	Arabidopsis thaliana	ABA responsive
Z186RR.1	ABRE	ACGTG	1571	Arabidopsis thaliana	ABA responsive
Z186RR.1	ABRE	ACGTG	1594	Arabidopsis thaliana	ABA responsive
Z186RR.1	TCA-element	CCATCTTTTT	1177	Nicotiana tabacum	SA responsive
Z186RR.1	Sp1	GGGCGG	682	Oryza sativa	light responsive
4HQ694.2	TGACG-motif	TGACG	162	Hordeum vulgare	MeJA-responsivenes
4HQ694.2	G-box	CACGAC	1189	Zea mays	light responsive
4HQ694.2	G-box	CACGTG	1301	Arabidopsis thaliana	light responsive
4HQ694.2	G-box	CACGTC	1564	Zea mays	light responsive
4HQ694.2	G-box	CACGAC	1576	Zea mays	light responsive
4HQ694.2	G-box	CACGAC	1581	Zea mays	light responsive
4HQ694.2	MRE	AACCTAA	360	Petroselinum crispum	light responsive
4HQ694.2	ABRE	GCAACGTGTC	1143	Hordeum vulgare	ABA responsive
4HQ694.2	ABRE	CACGTG	1301	Arabidopsis thaliana	ABA responsive
4HQ694.2	ABRE	ACGTG	1302	Arabidopsis thaliana	ABA responsive
4HQ694.2	ABRE	ACGTG	1565	Arabidopsis thaliana	ABA responsive
4HQ694.2	AuxRR-core	TGTCTCAATAAG	1241	Glycine max	auxin-responsive
4HQ694.2	LTR	CCGAAA	1182	Hordeum vulgare	low-temperature responsive
4HQ694.2	G-Box	CACGTG	1301	Pisum sativum	light responsive
4HQ694.2	ARE	AAACCA	533	Zea mays	anoxic specific inducibility
4HQ694.2	ARE	AAACCA	1792	Zea mays	anoxic specific inducibility
4HQ694.2	TGACG-motif	CGTCA	162	Hordeum vulgare	MeJA-responsivenes
0KII0J.1	3-AF1 binding site	TAAGAGAGGAA	1821	Solanum tuberosum	light responsive
0KII0J.1	ARE	AAACCA	1011	Zea mays	anoxic specific inducibility
0KII0J.1	ARE	AAACCA	1944	Zea mays	anoxic specific inducibility
0KII0J.1	G-Box	CACGTT	661	Pisum sativum	light responsive
0KII0J.1	LTR	CCGAAA	625	Hordeum vulgare	low-temperature responsive
0KII0J.1	TC-rich repeats	GTTTTCTTAC	1752	Nicotiana tabacum	defense and stress responsive
0KII0J.1	G-box	TAAACGTG	661	Brassica oleracea	light responsive
0KII0J.1	ABRE	ACGTG	661	Arabidopsis thaliana	ABA responsive
0KII0J.1	MRE	AACCTAA	600	Petroselinum crispum	light responsive
1L1QBU.1	TGACG-motif	CGTCA	1012	Hordeum vulgare	MeJA-responsivenes
1L1QBU.1	TGACG-motif	CGTCA	1461	Hordeum vulgare	MeJA-responsivenes
1L1QBU.1	ARE	AAACCA	358	Zea mays	anoxic specific inducibility
1L1QBU.1	G-box	TACGTG	268	Arabidopsis thaliana	light responsive
1L1QBU.1	TC-rich repeats	ATTCTCTAAC	900	Nicotiana tabacum	defense and stress responsive
1L1QBU.1	MRE	AACCTAA	3	Petroselinum crispum	light responsive
1L1QBU.1	ABRE	ACGTG	269	Arabidopsis thaliana	ABA responsive
1L1QBU.1	LTR	CCGAAA	1663	Hordeum vulgare	low-temperature responsive
1L1QBU.1	circadian	CAAAGATATC	1629	Lycopersicon esculentum	circadian control
1L1QBU.1	P-box	CCTTTTG	1278	Oryza sativa	GA responsive
1L1QBU.1	TGACG-motif	TGACG	1012	Hordeum vulgare	MeJA-responsivenes
1L1QBU.1	TGACG-motif	TGACG	1461	Hordeum vulgare	MeJA-responsivenes
1L1QBU.1	ARE	CCCCCG	1703	Zea mays	anoxic specific inducibility
TK66KG.1	ABRE	ACGTG	998	Arabidopsis thaliana	ABA responsive
TK66KG.1	G-box	TAACACGTAG	995	Brassica oleracea	light responsive
TK66KG.1	G-box	CACGTC	998	Zea mays	light responsive
TK66KG.1	TC-rich repeats	ATTCTCTAAC	930	Nicotiana tabacum	defense and stress responsive
TK66KG.1	LTR	CCGAAA	1695	Hordeum vulgare	low-temperature responsive
TK66KG.1	TCA-element	CCATCTTTTT	1662	Nicotiana tabacum	SA responsive
TK66KG.1	ARE	CCCCCG	1735	Zea mays	anoxic specific inducibility
TK66KG.1	TGACG-motif	TGACG	509	Hordeum vulgare	MeJA-responsivenes
TK66KG.1	TGACG-motif	CGTCA	509	Hordeum vulgare	MeJA-responsivenes
TK66KG.1	TGA-element	AACGAC	362	Brassica oleracea	auxin-responsive
TK66KG.1	TGA-element	AACGAC	1001	Brassica oleracea	auxin-responsive
TK66KG.1	MBS	CAACTG	1213	Arabidopsis thaliana	drought-inducibility
Z4VNZV.1	TC-rich repeats	GTTTTCTTAC	1752	Nicotiana tabacum	defense and stress responsive
Z4VNZV.1	G-box	TAAACGTG	661	Brassica oleracea	light responsive
Z4VNZV.1	ABRE	ACGTG	661	Arabidopsis thaliana	ABA responsive
Z4VNZV.1	MRE	AACCTAA	600	Petroselinum crispum	light responsive
Z4VNZV.1	LTR	CCGAAA	625	Hordeum vulgare	low-temperature responsive
Z4VNZV.1	G-Box	CACGTT	661	Pisum sativum	light responsive
Z4VNZV.1	3-AF1 binding site	TAAGAGAGGAA	1821	Solanum tuberosum	light responsive
Z4VNZV.1	ARE	AAACCA	1011	Zea mays	anoxic specific inducibility
Z4VNZV.1	ARE	AAACCA	1944	Zea mays	anoxic specific inducibility
0G05EQ.1	AuxRR-core	GGTCCAT	855	Nicotiana tabacum	auxin-responsive
0G05EQ.1	ABRE	ACGTG	267	Arabidopsis thaliana	ABA responsive
0G05EQ.1	ABRE	ACGTG	1296	Arabidopsis thaliana	ABA responsive
0G05EQ.1	MRE	AACCTAA	1219	Petroselinum crispum	light responsive
0G05EQ.1	G-box	CACGTC	266	Zea mays	light responsive
0G05EQ.1	G-box	TACGTG	1296	Arabidopsis thaliana	light responsive
0G05EQ.1	TC-rich repeats	GTTTTCTTAC	335	Nicotiana tabacum	defense and stress responsive
0G05EQ.1	TGACG-motif	TGACG	1901	Hordeum vulgare	MeJA-responsivenes
0G05EQ.1	TGA-element	AACGAC	602	Brassica oleracea	auxin-responsive
0G05EQ.1	TGACG-motif	CGTCA	1901	Hordeum vulgare	MeJA-responsivenes
0G05EQ.1	GT1-motif	GTGTGTGAA	1925	Solanum tuberosum	light responsive
0G05EQ.1	ARE	AAACCA	43	Zea mays	anoxic specific inducibility
0G05EQ.1	ARE	AAACCA	1177	Zea mays	anoxic specific inducibility
0G05EQ.1	3-AF1 binding site	TAAGAGAGGAA	1817	Solanum tuberosum	light responsive
SRQ5BD.1	TGA-element	AACGAC	415	Brassica oleracea	auxin-responsive
SRQ5BD.1	GT1-motif	GGTTAA	977	Arabidopsis thaliana	light responsive
SRQ5BD.1	GT1-motif	GGTTAA	1329	Arabidopsis thaliana	light responsive
SRQ5BD.1	GT1-motif	GTGTGTGAA	1904	Solanum tuberosum	light responsive
SRQ5BD.1	TGACG-motif	CGTCA	363	Hordeum vulgare	MeJA-responsivenes
SRQ5BD.1	TGACG-motif	CGTCA	1880	Hordeum vulgare	MeJA-responsivenes
SRQ5BD.1	3-AF1 binding site	TAAGAGAGGAA	1796	Solanum tuberosum	light responsive
SRQ5BD.1	ACE	CTAACGTATT	839	Petroselinum crispum	light responsive
SRQ5BD.1	ARE	AAACCA	1492	Zea mays	anoxic specific inducibility
SRQ5BD.1	G-Box	CACGTG	535	Pisum sativum	light responsive
SRQ5BD.1	AAAC-motif	CAATCAAAACCT	49	Spinacia oleracea	light responsive
SRQ5BD.1	G-box	CACGTG	535	Arabidopsis thaliana	light responsive
SRQ5BD.1	G-box	CACGTC	1245	Zea mays	light responsive
SRQ5BD.1	MRE	AACCTAA	1098	Petroselinum crispum	light responsive
SRQ5BD.1	ABRE	CACGTG	535	Arabidopsis thaliana	ABA responsive
SRQ5BD.1	ABRE	ACGTG	536	Arabidopsis thaliana	ABA responsive
SRQ5BD.1	ABRE	ACGTG	1245	Arabidopsis thaliana	ABA responsive
SRQ5BD.1	TGACG-motif	TGACG	363	Hordeum vulgare	MeJA-responsivenes
SRQ5BD.1	TGACG-motif	TGACG	1880	Hordeum vulgare	MeJA-responsivenes
SRQ5BD.1	GARE-motif	TCTGTTG	570	Brassica oleracea	GA responsive
Q27SQW.1	GT1-motif	GGTTAAT	758	Avena sativa	light responsive
Q27SQW.1	GT1-motif	GGTTAAT	785	Avena sativa	light responsive
Q27SQW.1	TGACG-motif	CGTCA	609	Hordeum vulgare	MeJA-responsivenes
Q27SQW.1	G-Box	CACGTG	684	Pisum sativum	light responsive
Q27SQW.1	MBS	CAACTG	1714	Arabidopsis thaliana	drought-inducibility
Q27SQW.1	MBS	CAACTG	1803	Arabidopsis thaliana	drought-inducibility
Q27SQW.1	MBS	CAACTG	1889	Arabidopsis thaliana	drought-inducibility
Q27SQW.1	ARE	AAACCA	836	Zea mays	anoxic specific inducibility
Q27SQW.1	G-box	CACGTG	684	Arabidopsis thaliana	light responsive
Q27SQW.1	MRE	AACCTAA	755	Petroselinum crispum	light responsive
Q27SQW.1	MRE	AACCTAA	1810	Petroselinum crispum	light responsive
Q27SQW.1	ABRE	CACGTG	684	Arabidopsis thaliana	ABA responsive
Q27SQW.1	ABRE	ACGTG	685	Arabidopsis thaliana	ABA responsive
Q27SQW.1	P-box	CCTTTTG	1741	Oryza sativa	GA responsive
Q27SQW.1	TATC-box	TATCCCA	1	Oryza sativa	GA responsive
Q27SQW.1	TGACG-motif	TGACG	609	Hordeum vulgare	MeJA-responsivenes
Q27SQW.1	GARE-motif	TCTGTTG	648	Brassica oleracea	GA responsive
U4ZNRL.1	GARE-motif	TCTGTTG	512	Brassica oleracea	GA responsive
U4ZNRL.1	TC-rich repeats	GTTTTCTTAC	1311	Nicotiana tabacum	defense and stress responsive
U4ZNRL.1	MRE	AACCTAA	646	Petroselinum crispum	light responsive
U4ZNRL.1	MRE	AACCTAA	1810	Petroselinum crispum	light responsive
U4ZNRL.1	MBS	CAACTG	1714	Arabidopsis thaliana	drought-inducibility
U4ZNRL.1	MBS	CAACTG	1889	Arabidopsis thaliana	drought-inducibility
U4ZNRL.1	GT1-motif	GGTTAAT	622	Avena sativa	light responsive
U4ZNRL.1	GT1-motif	GGTTAAT	649	Avena sativa	light responsive
4TE40S.1	GT1-motif	GGTTAAT	329	Avena sativa	light responsive
4TE40S.1	TGACG-motif	CGTCA	1000	Hordeum vulgare	MeJA-responsivenes
4TE40S.1	ACE	GCGACGTACC	1934	Petroselinum crispum	light responsive
4TE40S.1	ARE	AAACCA	910	Zea mays	anoxic specific inducibility
4TE40S.1	G-box	TACGTG	1936	Arabidopsis thaliana	light responsive
4TE40S.1	ABRE	ACGTG	1937	Arabidopsis thaliana	ABA responsive
4TE40S.1	TGACG-motif	TGACG	1000	Hordeum vulgare	MeJA-responsivenes
K18KXM.1	ARE	AAACCA	928	Zea mays	anoxic specific inducibility
K18KXM.1	ACE	GCGACGTACC	1952	Petroselinum crispum	light responsive
K18KXM.1	TGACG-motif	CGTCA	1018	Hordeum vulgare	MeJA-responsivenes
K18KXM.1	GT1-motif	GGTTAAT	347	Avena sativa	light responsive
K18KXM.1	TGACG-motif	TGACG	1018	Hordeum vulgare	MeJA-responsivenes
K18KXM.1	ABRE	ACGTG	1955	Arabidopsis thaliana	ABA responsive
K18KXM.1	G-box	TACGTG	1954	Arabidopsis thaliana	light responsive
52K6P9.1	ABRE	GCCGCGTGGC	1950	Oryza sativa	ABA responsive
52K6P9.1	TCA-element	CCATCTTTTT	451	Nicotiana tabacum	SA responsive
52K6P9.1	P-box	CCTTTTG	385	Oryza sativa	GA responsive
52K6P9.1	TGA-element	AACGAC	217	Brassica oleracea	auxin-responsive
N274YR.1	TGA-element	AACGAC	1551	Brassica oleracea	auxin-responsive
N274YR.1	ARE	AAACCA	98	Zea mays	anoxic specific inducibility
N274YR.1	ARE	AAACCA	132	Zea mays	anoxic specific inducibility
N274YR.1	ABRE	GCCGCGTGGC	1950	Oryza sativa	ABA responsive
N274YR.1	LTR	CCGAAA	1686	Hordeum vulgare	low-temperature responsive
N274YR.1	TCA-element	CCATCTTTTT	125	Nicotiana tabacum	SA responsive
83S23U.1	ARE	AAACCA	27	Zea mays	anoxic specific inducibility
83S23U.1	ARE	AAACCA	133	Zea mays	anoxic specific inducibility
83S23U.1	ARE	AAACCA	383	Zea mays	anoxic specific inducibility
83S23U.1	ARE	AAACCA	1915	Zea mays	anoxic specific inducibility
83S23U.1	GT1-motif	GGTTAA	804	Arabidopsis thaliana	light responsive
83S23U.1	GT1-motif	GGTTAA	1990	Arabidopsis thaliana	light responsive
83S23U.1	TCA-element	CCATCTTTTT	407	Nicotiana tabacum	SA responsive
83S23U.1	GARE-motif	TCTGTTG	1018	Brassica oleracea	GA responsive
83S23U.1	LTR	CCGAAA	1558	Hordeum vulgare	low-temperature responsive
U3C25F.1	GT1-motif	GGTTAA	609	Arabidopsis thaliana	light responsive
U3C25F.1	GT1-motif	GGTTAA	1990	Arabidopsis thaliana	light responsive
U3C25F.1	MRE	AACCTAA	1400	Petroselinum crispum	light responsive
U3C25F.1	TC-rich repeats	GTTTTCTTAC	254	Nicotiana tabacum	defense and stress responsive
U3C25F.1	GARE-motif	TCTGTTG	1649	Brassica oleracea	GA responsive
U3C25F.1	TCA-element	CCATCTTTTT	1079	Nicotiana tabacum	SA responsive
U3C25F.1	TCA-element	CCATCTTTTT	1974	Nicotiana tabacum	SA responsive
B982CP.1	TGACG-motif	TGACG	343	Hordeum vulgare	MeJA-responsivenes
B982CP.1	TGACG-motif	TGACG	517	Hordeum vulgare	MeJA-responsivenes
B982CP.1	TGACG-motif	TGACG	864	Hordeum vulgare	MeJA-responsivenes
B982CP.1	GARE-motif	TCTGTTG	1766	Brassica oleracea	GA responsive
B982CP.1	Sp1	GGGCGG	788	Oryza sativa	light responsive
B982CP.1	TC-rich repeats	GTTTTCTTAC	1039	Nicotiana tabacum	defense and stress responsive
B982CP.1	ARE	AAACCA	278	Zea mays	anoxic specific inducibility
B982CP.1	ARE	AAACCA	1983	Zea mays	anoxic specific inducibility
B982CP.1	MBS	CAACTG	477	Arabidopsis thaliana	drought-inducibility
B982CP.1	TGACG-motif	CGTCA	343	Hordeum vulgare	MeJA-responsivenes
B982CP.1	TGACG-motif	CGTCA	517	Hordeum vulgare	MeJA-responsivenes
B982CP.1	TGACG-motif	CGTCA	864	Hordeum vulgare	MeJA-responsivenes
7QGR70.1	ABRE	ACGTG	1953	Arabidopsis thaliana	ABA responsive
7QGR70.1	G-box	TAAACGTG	1953	Brassica oleracea	light responsive
7QGR70.1	LTR	CCGAAA	1878	Hordeum vulgare	low-temperature responsive
7QGR70.1	LTR	CCGAAA	1977	Hordeum vulgare	low-temperature responsive
7QGR70.1	Sp1	GGGCGG	758	Oryza sativa	light responsive
7QGR70.1	TGACG-motif	TGACG	1022	Hordeum vulgare	MeJA-responsivenes
7QGR70.1	GARE-motif	TCTGTTG	1666	Brassica oleracea	GA responsive
7QGR70.1	TGACG-motif	CGTCA	1022	Hordeum vulgare	MeJA-responsivenes
7QGR70.1	GT1-motif	GGTTAA	935	Arabidopsis thaliana	light responsive
7QGR70.1	G-Box	CACGTT	1953	Pisum sativum	light responsive
7QGR70.1	ARE	AAACCA	706	Zea mays	anoxic specific inducibility
7QGR70.1	ARE	AAACCA	851	Zea mays	anoxic specific inducibility
7QGR70.1	ARE	AAACCA	896	Zea mays	anoxic specific inducibility
7QGR70.1	ARE	AAACCA	1119	Zea mays	anoxic specific inducibility
7QGR70.1	ARE	AAACCA	1983	Zea mays	anoxic specific inducibility
7QGR70.1	MBS	CAACTG	47	Arabidopsis thaliana	drought-inducibility
FV18MX.1	TGACG-motif	TGACG	1014	Hordeum vulgare	MeJA-responsivenes
FV18MX.1	TGACG-motif	TGACG	1959	Hordeum vulgare	MeJA-responsivenes
FV18MX.1	GARE-motif	TCTGTTG	1697	Brassica oleracea	GA responsive
FV18MX.1	P-box	CCTTTTG	1859	Oryza sativa	GA responsive
FV18MX.1	Sp1	GGGCGG	750	Oryza sativa	light responsive
FV18MX.1	ABRE	ACGTG	533	Arabidopsis thaliana	ABA responsive
FV18MX.1	ARE	AAACCA	698	Zea mays	anoxic specific inducibility
FV18MX.1	ARE	AAACCA	843	Zea mays	anoxic specific inducibility
FV18MX.1	ARE	AAACCA	888	Zea mays	anoxic specific inducibility
FV18MX.1	ARE	AAACCA	1112	Zea mays	anoxic specific inducibility
FV18MX.1	ARE	AAACCA	1983	Zea mays	anoxic specific inducibility
FV18MX.1	MBS	CAACTG	70	Arabidopsis thaliana	drought-inducibility
FV18MX.1	G-Box	CACGTT	533	Pisum sativum	light responsive
FV18MX.1	TGACG-motif	CGTCA	1014	Hordeum vulgare	MeJA-responsivenes
FV18MX.1	TGACG-motif	CGTCA	1959	Hordeum vulgare	MeJA-responsivenes
FV18MX.1	GT1-motif	GGTTAA	927	Arabidopsis thaliana	light responsive
VNW58P.1	G-Box	CACGTT	1922	Pisum sativum	light responsive
VNW58P.1	G-Box	CACGTT	1953	Pisum sativum	light responsive
VNW58P.1	ARE	AAACCA	1611	Zea mays	anoxic specific inducibility
VNW58P.1	ARE	AAACCA	1983	Zea mays	anoxic specific inducibility
VNW58P.1	MBS	CAACTG	717	Arabidopsis thaliana	drought-inducibility
VNW58P.1	MBS	CAACTG	920	Arabidopsis thaliana	drought-inducibility
VNW58P.1	MBS	CAACTG	1144	Arabidopsis thaliana	drought-inducibility
VNW58P.1	MBS	CAACTG	1410	Arabidopsis thaliana	drought-inducibility
VNW58P.1	TGA-element	AACGAC	50	Brassica oleracea	auxin-responsive
VNW58P.1	P-box	CCTTTTG	417	Oryza sativa	GA responsive
VNW58P.1	GARE-motif	TCTGTTG	429	Brassica oleracea	GA responsive
VNW58P.1	GARE-motif	TCTGTTG	1691	Brassica oleracea	GA responsive
VNW58P.1	ABRE	GCCGCGTGGC	166	Oryza sativa	ABA responsive
VNW58P.1	ABRE	GCCGCGTGGC	310	Oryza sativa	ABA responsive
VNW58P.1	ABRE	ACGTG	1922	Arabidopsis thaliana	ABA responsive
VNW58P.1	ABRE	ACGTG	1953	Arabidopsis thaliana	ABA responsive
VNW58P.1	G-box	TAAACGTG	1953	Brassica oleracea	light responsive
VNW58P.1	LTR	CCGAAA	1902	Hordeum vulgare	low-temperature responsive
VNW58P.1	LTR	CCGAAA	1977	Hordeum vulgare	low-temperature responsive
X6I371.1	TC-rich repeats	ATTCTCTAAC	737	Nicotiana tabacum	defense and stress responsive
X6I371.1	TC-rich repeats	GTTTTCTTAC	1199	Nicotiana tabacum	defense and stress responsive
X6I371.1	ABRE	ACGTG	1186	Arabidopsis thaliana	ABA responsive
X6I371.1	TGACG-motif	TGACG	1348	Hordeum vulgare	MeJA-responsivenes
X6I371.1	circadian	CAAAGATATC	1777	Lycopersicon esculentum	circadian control
X6I371.1	TCA-element	TCAGAAGAGG	1191	Brassica oleracea	SA responsive
X6I371.1	TCA-element	TCAGAAGAGG	1426	Brassica oleracea	SA responsive
X6I371.1	P-box	CCTTTTG	351	Oryza sativa	GA responsive
X6I371.1	TGA-element	AACGAC	1630	Brassica oleracea	auxin-responsive
X6I371.1	GT1-motif	GGTTAA	918	Arabidopsis thaliana	light responsive
X6I371.1	TGACG-motif	CGTCA	1348	Hordeum vulgare	MeJA-responsivenes
X6I371.1	ACE	CTAACGTATT	780	Petroselinum crispum	light responsive
X6I371.1	G-Box	CACGTT	1186	Pisum sativum	light responsive
LDG5Z4.1	G-Box	CACGTT	1396	Pisum sativum	light responsive
LDG5Z4.1	ARE	AAACCA	1192	Zea mays	anoxic specific inducibility
LDG5Z4.1	TGACG-motif	CGTCA	658	Hordeum vulgare	MeJA-responsivenes
LDG5Z4.1	TGACG-motif	CGTCA	687	Hordeum vulgare	MeJA-responsivenes
LDG5Z4.1	TGACG-motif	CGTCA	730	Hordeum vulgare	MeJA-responsivenes
LDG5Z4.1	TGACG-motif	CGTCA	1607	Hordeum vulgare	MeJA-responsivenes
LDG5Z4.1	TGA-element	AACGAC	631	Brassica oleracea	auxin-responsive
LDG5Z4.1	TGA-element	AACGAC	1302	Brassica oleracea	auxin-responsive
LDG5Z4.1	TGA-element	AACGAC	1676	Brassica oleracea	auxin-responsive
LDG5Z4.1	TGA-element	AACGAC	1736	Brassica oleracea	auxin-responsive
LDG5Z4.1	TCA-element	CCATCTTTTT	157	Nicotiana tabacum	SA responsive
LDG5Z4.1	Sp1	GGGCGG	1719	Oryza sativa	light responsive
LDG5Z4.1	TGACG-motif	TGACG	658	Hordeum vulgare	MeJA-responsivenes
LDG5Z4.1	TGACG-motif	TGACG	687	Hordeum vulgare	MeJA-responsivenes
LDG5Z4.1	TGACG-motif	TGACG	730	Hordeum vulgare	MeJA-responsivenes
LDG5Z4.1	TGACG-motif	TGACG	1607	Hordeum vulgare	MeJA-responsivenes
LDG5Z4.1	MRE	AACCTAA	1439	Petroselinum crispum	light responsive
LDG5Z4.1	ABRE	ACGTG	1397	Arabidopsis thaliana	ABA responsive
CRGH5H.1	ARE	AAACCA	1324	Zea mays	anoxic specific inducibility
CRGH5H.1	MBS	CAACTG	392	Arabidopsis thaliana	drought-inducibility
CRGH5H.1	TGACG-motif	CGTCA	39	Hordeum vulgare	MeJA-responsivenes
CRGH5H.1	TGACG-motif	CGTCA	230	Hordeum vulgare	MeJA-responsivenes
CRGH5H.1	TGACG-motif	CGTCA	530	Hordeum vulgare	MeJA-responsivenes
CRGH5H.1	TGACG-motif	CGTCA	1612	Hordeum vulgare	MeJA-responsivenes
CRGH5H.1	GT1-motif	GGTTAA	340	Arabidopsis thaliana	light responsive
CRGH5H.1	GT1-motif	GGTTAA	584	Arabidopsis thaliana	light responsive
CRGH5H.1	GT1-motif	GGTTAAT	691	Avena sativa	light responsive
CRGH5H.1	GT1-motif	GGTTAA	692	Arabidopsis thaliana	light responsive
CRGH5H.1	GT1-motif	GGTTAAT	1124	Avena sativa	light responsive
CRGH5H.1	GT1-motif	GGTTAA	1125	Arabidopsis thaliana	light responsive
CRGH5H.1	TGA-element	AACGAC	1434	Brassica oleracea	auxin-responsive
CRGH5H.1	TGA-element	AACGAC	1675	Brassica oleracea	auxin-responsive
CRGH5H.1	TGA-element	AACGAC	1735	Brassica oleracea	auxin-responsive
CRGH5H.1	Sp1	GGGCGG	1718	Oryza sativa	light responsive
CRGH5H.1	TGACG-motif	TGACG	39	Hordeum vulgare	MeJA-responsivenes
CRGH5H.1	TGACG-motif	TGACG	230	Hordeum vulgare	MeJA-responsivenes
CRGH5H.1	TGACG-motif	TGACG	530	Hordeum vulgare	MeJA-responsivenes
CRGH5H.1	TGACG-motif	TGACG	1612	Hordeum vulgare	MeJA-responsivenes
CRGH5H.1	ABRE	ACGTG	528	Arabidopsis thaliana	ABA responsive
CRGH5H.1	G-box	CACGTC	528	Zea mays	light responsive
CRGH5H.1	LTR	CCGAAA	886	Hordeum vulgare	low-temperature responsive
H925DL.1	ABRE	CACGTG	1622	Arabidopsis thaliana	ABA responsive
H925DL.1	ABRE	ACGTG	1623	Arabidopsis thaliana	ABA responsive
H925DL.1	ABRE	ACGTG	1879	Arabidopsis thaliana	ABA responsive
H925DL.1	TC-rich repeats	GTTTTCTTAC	1607	Nicotiana tabacum	defense and stress responsive
H925DL.1	G-box	CACGTG	1622	Arabidopsis thaliana	light responsive
H925DL.1	Sp1	GGGCGG	1851	Oryza sativa	light responsive
H925DL.1	TCA-element	TCAGAAGAGG	1965	Brassica oleracea	SA responsive
H925DL.1	GARE-motif	TCTGTTG	99	Brassica oleracea	GA responsive
H925DL.1	G-Box	CACGTG	1622	Pisum sativum	light responsive
H925DL.1	G-Box	CACGTT	1879	Pisum sativum	light responsive
H925DL.1	ARE	AAACCA	157	Zea mays	anoxic specific inducibility
H925DL.1	ARE	AAACCA	1343	Zea mays	anoxic specific inducibility
H925DL.1	ARE	AAACCA	1708	Zea mays	anoxic specific inducibility
Y6RVYE.1	ABRE	ACGTG	687	Arabidopsis thaliana	ABA responsive
Y6RVYE.1	ABRE	ACGTG	974	Arabidopsis thaliana	ABA responsive
Y6RVYE.1	ABRE	CACGTG	980	Arabidopsis thaliana	ABA responsive
Y6RVYE.1	ABRE	ACGTG	981	Arabidopsis thaliana	ABA responsive
Y6RVYE.1	ABRE	CACGTG	1683	Arabidopsis thaliana	ABA responsive
Y6RVYE.1	ABRE	ACGTG	1684	Arabidopsis thaliana	ABA responsive
Y6RVYE.1	TC-rich repeats	GTTTTCTTAC	1668	Nicotiana tabacum	defense and stress responsive
Y6RVYE.1	G-box	TAAACGTG	687	Brassica oleracea	light responsive
Y6RVYE.1	G-box	CACGTC	974	Zea mays	light responsive
Y6RVYE.1	G-box	CACGTG	980	Arabidopsis thaliana	light responsive
Y6RVYE.1	G-box	CACGTG	1683	Arabidopsis thaliana	light responsive
Y6RVYE.1	TCA-element	TCAGAAGAGG	1965	Brassica oleracea	SA responsive
Y6RVYE.1	TGACG-motif	TGACG	850	Hordeum vulgare	MeJA-responsivenes
Y6RVYE.1	TGACG-motif	CGTCA	850	Hordeum vulgare	MeJA-responsivenes
Y6RVYE.1	GT1-motif	GGTTAA	1258	Arabidopsis thaliana	light responsive
Y6RVYE.1	G-Box	CACGTT	687	Pisum sativum	light responsive
Y6RVYE.1	G-Box	CACGTG	980	Pisum sativum	light responsive
Y6RVYE.1	G-Box	CACGTG	1683	Pisum sativum	light responsive
Y6RVYE.1	ARE	AAACCA	504	Zea mays	anoxic specific inducibility
Y6RVYE.1	ARE	AAACCA	1349	Zea mays	anoxic specific inducibility
Y6RVYE.1	ARE	AAACCA	1769	Zea mays	anoxic specific inducibility
Y6RVYE.1	MBS	CAACTG	140	Arabidopsis thaliana	drought-inducibility
Y6RVYE.1	MBS	CAACTG	1188	Arabidopsis thaliana	drought-inducibility
T4811Q.1	TGACG-motif	CGTCA	950	Hordeum vulgare	MeJA-responsivenes
T4811Q.1	GT1-motif	GGTTAAT	740	Avena sativa	light responsive
T4811Q.1	TGA-element	AACGAC	1457	Brassica oleracea	auxin-responsive
T4811Q.1	ARE	AAACCA	1249	Zea mays	anoxic specific inducibility
T4811Q.1	ACE	GCGACGTACC	553	Petroselinum crispum	light responsive
T4811Q.1	MBS	CAACTG	171	Arabidopsis thaliana	drought-inducibility
T4811Q.1	MBS	CAACTG	420	Arabidopsis thaliana	drought-inducibility
T4811Q.1	MRE	AACCTAA	1543	Petroselinum crispum	light responsive
T4811Q.1	MRE	AACCTAA	1860	Petroselinum crispum	light responsive
T4811Q.1	ABRE	ACGTG	432	Arabidopsis thaliana	ABA responsive
T4811Q.1	ABRE	ACGTG	1001	Arabidopsis thaliana	ABA responsive
T4811Q.1	ABRE	ACGTG	1174	Arabidopsis thaliana	ABA responsive
T4811Q.1	G-box	CACGTC	432	Zea mays	light responsive
T4811Q.1	G-box	TACGTG	1001	Arabidopsis thaliana	light responsive
T4811Q.1	G-box	TAACACGTAG	1171	Brassica oleracea	light responsive
T4811Q.1	G-box	TACGTG	1174	Arabidopsis thaliana	light responsive
T4811Q.1	P-box	CCTTTTG	1663	Oryza sativa	GA responsive
T4811Q.1	TGACG-motif	TGACG	950	Hordeum vulgare	MeJA-responsivenes
ZHVZ7A.1	GT1-motif	GGTTAAT	549	Avena sativa	light responsive
ZHVZ7A.1	GT1-motif	GGTTAA	947	Arabidopsis thaliana	light responsive
ZHVZ7A.1	TGACG-motif	CGTCA	127	Hordeum vulgare	MeJA-responsivenes
ZHVZ7A.1	TGACG-motif	CGTCA	1657	Hordeum vulgare	MeJA-responsivenes
ZHVZ7A.1	ARE	AAACCA	212	Zea mays	anoxic specific inducibility
ZHVZ7A.1	ARE	AAACCA	276	Zea mays	anoxic specific inducibility
ZHVZ7A.1	ARE	AAACCA	820	Zea mays	anoxic specific inducibility
ZHVZ7A.1	ARE	AAACCA	1316	Zea mays	anoxic specific inducibility
ZHVZ7A.1	AuxRR-core	GGTCCAT	1639	Nicotiana tabacum	auxin-responsive
ZHVZ7A.1	MRE	AACCTAA	1842	Petroselinum crispum	light responsive
ZHVZ7A.1	TGACG-motif	TGACG	127	Hordeum vulgare	MeJA-responsivenes
ZHVZ7A.1	TGACG-motif	TGACG	1657	Hordeum vulgare	MeJA-responsivenes
ZHVZ7A.1	TCA-element	CCATCTTTTT	737	Nicotiana tabacum	SA responsive
ZHVZ7A.1	Sp1	GGGCGG	764	Oryza sativa	light responsive
WIHA4V.1	G-Box	CACGTT	755	Pisum sativum	light responsive
WIHA4V.1	G-Box	CACGTT	763	Pisum sativum	light responsive
WIHA4V.1	ARE	AAACCA	392	Zea mays	anoxic specific inducibility
WIHA4V.1	GT1-motif	GGTTAAT	908	Avena sativa	light responsive
WIHA4V.1	GT1-motif	GGTTAA	909	Arabidopsis thaliana	light responsive
WIHA4V.1	GT1-motif	GGTTAAT	1005	Avena sativa	light responsive
WIHA4V.1	GT1-motif	GGTTAAT	1646	Avena sativa	light responsive
WIHA4V.1	TGACG-motif	CGTCA	1869	Hordeum vulgare	MeJA-responsivenes
WIHA4V.1	TGACG-motif	TGACG	1869	Hordeum vulgare	MeJA-responsivenes
WIHA4V.1	MRE	AACCTAA	522	Petroselinum crispum	light responsive
WIHA4V.1	ABRE	ACGTG	756	Arabidopsis thaliana	ABA responsive
WIHA4V.1	ABRE	ACGTG	763	Arabidopsis thaliana	ABA responsive
WIHA4V.1	AuxRR-core	GGTCCAT	538	Nicotiana tabacum	auxin-responsive
HT9PNM.1	G-box	TAAACGTG	336	Brassica oleracea	light responsive
HT9PNM.1	G-box	TACGTG	622	Arabidopsis thaliana	light responsive
HT9PNM.1	ABRE	ACGTG	336	Arabidopsis thaliana	ABA responsive
HT9PNM.1	ABRE	ACGTG	622	Arabidopsis thaliana	ABA responsive
HT9PNM.1	ABRE	ACGTG	884	Arabidopsis thaliana	ABA responsive
HT9PNM.1	ABRE	ACGTG	891	Arabidopsis thaliana	ABA responsive
HT9PNM.1	TGACG-motif	TGACG	39	Hordeum vulgare	MeJA-responsivenes
HT9PNM.1	TGACG-motif	TGACG	204	Hordeum vulgare	MeJA-responsivenes
HT9PNM.1	TGACG-motif	TGACG	1874	Hordeum vulgare	MeJA-responsivenes
HT9PNM.1	TCA-element	TCAGAAGAGG	1126	Brassica oleracea	SA responsive
HT9PNM.1	TGA-element	AACGAC	659	Brassica oleracea	auxin-responsive
HT9PNM.1	GT1-motif	GGTTAA	499	Arabidopsis thaliana	light responsive
HT9PNM.1	GT1-motif	GGTTAAT	1037	Avena sativa	light responsive
HT9PNM.1	GT1-motif	GGTTAA	1038	Arabidopsis thaliana	light responsive
HT9PNM.1	GT1-motif	GGTTAAT	1651	Avena sativa	light responsive
HT9PNM.1	TGACG-motif	CGTCA	39	Hordeum vulgare	MeJA-responsivenes
HT9PNM.1	TGACG-motif	CGTCA	204	Hordeum vulgare	MeJA-responsivenes
HT9PNM.1	TGACG-motif	CGTCA	1874	Hordeum vulgare	MeJA-responsivenes
HT9PNM.1	ARE	AAACCA	1102	Zea mays	anoxic specific inducibility
HT9PNM.1	G-Box	CACGTT	336	Pisum sativum	light responsive
HT9PNM.1	G-Box	CACGTT	883	Pisum sativum	light responsive
HT9PNM.1	G-Box	CACGTT	891	Pisum sativum	light responsive
R93B4J.1	TGACG-motif	CGTCA	211	Hordeum vulgare	MeJA-responsivenes
R93B4J.1	TGACG-motif	CGTCA	327	Hordeum vulgare	MeJA-responsivenes
R93B4J.1	TGACG-motif	CGTCA	1218	Hordeum vulgare	MeJA-responsivenes
R93B4J.1	TGACG-motif	CGTCA	1443	Hordeum vulgare	MeJA-responsivenes
R93B4J.1	TGACG-motif	CGTCA	1460	Hordeum vulgare	MeJA-responsivenes
R93B4J.1	GT1-motif	GGTTAAT	256	Avena sativa	light responsive
R93B4J.1	GT1-motif	GGTTAA	967	Arabidopsis thaliana	light responsive
R93B4J.1	TGA-element	AACGAC	82	Brassica oleracea	auxin-responsive
R93B4J.1	ARE	AAACCA	1564	Zea mays	anoxic specific inducibility
R93B4J.1	ABRE	ACGTG	1160	Arabidopsis thaliana	ABA responsive
R93B4J.1	G-box	CACGTC	1160	Zea mays	light responsive
R93B4J.1	LTR	CCGAAA	1893	Hordeum vulgare	low-temperature responsive
R93B4J.1	P-box	CCTTTTG	1828	Oryza sativa	GA responsive
R93B4J.1	TCA-element	CCATCTTTTT	248	Nicotiana tabacum	SA responsive
R93B4J.1	GARE-motif	TCTGTTG	961	Brassica oleracea	GA responsive
R93B4J.1	GARE-motif	TCTGTTG	1455	Brassica oleracea	GA responsive
R93B4J.1	GARE-motif	TCTGTTG	1836	Brassica oleracea	GA responsive
R93B4J.1	TGACG-motif	TGACG	211	Hordeum vulgare	MeJA-responsivenes
R93B4J.1	TGACG-motif	TGACG	327	Hordeum vulgare	MeJA-responsivenes
R93B4J.1	TGACG-motif	TGACG	1218	Hordeum vulgare	MeJA-responsivenes
R93B4J.1	TGACG-motif	TGACG	1443	Hordeum vulgare	MeJA-responsivenes
R93B4J.1	TGACG-motif	TGACG	1460	Hordeum vulgare	MeJA-responsivenes
HRQ2U6.1	TGACG-motif	TGACG	293	Hordeum vulgare	MeJA-responsivenes
HRQ2U6.1	TGACG-motif	TGACG	832	Hordeum vulgare	MeJA-responsivenes
HRQ2U6.1	TGACG-motif	TGACG	1320	Hordeum vulgare	MeJA-responsivenes
HRQ2U6.1	circadian	CAAAGATATC	1084	Lycopersicon esculentum	circadian control
HRQ2U6.1	LTR	CCGAAA	93	Hordeum vulgare	low-temperature responsive
HRQ2U6.1	TC-rich repeats	ATTCTCTAAC	1165	Nicotiana tabacum	defense and stress responsive
HRQ2U6.1	G-box	TACGTG	847	Arabidopsis thaliana	light responsive
HRQ2U6.1	ABRE	GACACGTACGT	844	Oryza sativa	ABA responsive
HRQ2U6.1	ABRE	TACGTGTC	847	Oryza sativa	ABA responsive
HRQ2U6.1	ABRE	ACGTG	848	Arabidopsis thaliana	ABA responsive
HRQ2U6.1	ACE	GACACGTATG	845	Petroselinum crispum	light responsive
HRQ2U6.1	MBS	CAACTG	1419	Arabidopsis thaliana	drought-inducibility
HRQ2U6.1	ARE	AAACCA	626	Zea mays	anoxic specific inducibility
HRQ2U6.1	ARE	AAACCA	1076	Zea mays	anoxic specific inducibility
HRQ2U6.1	TGACG-motif	CGTCA	293	Hordeum vulgare	MeJA-responsivenes
HRQ2U6.1	TGACG-motif	CGTCA	832	Hordeum vulgare	MeJA-responsivenes
HRQ2U6.1	TGACG-motif	CGTCA	1320	Hordeum vulgare	MeJA-responsivenes
N4QJK1.1	TC-rich repeats	ATTCTCTAAC	1147	Nicotiana tabacum	defense and stress responsive
N4QJK1.1	TC-rich repeats	GTTTTCTTAC	1528	Nicotiana tabacum	defense and stress responsive
N4QJK1.1	G-box	tgACACGTGGCA	88	Lycopersicon esculentum	light responsive
N4QJK1.1	G-box	ACACGTGT	114	Brassica napus	light responsive
N4QJK1.1	G-box	CACGTG	115	Arabidopsis thaliana	light responsive
N4QJK1.1	G-box	TACGTG	829	Arabidopsis thaliana	light responsive
N4QJK1.1	ABRE	GACACGTGGC	89	Triticum aestivum	ABA responsive
N4QJK1.1	ABRE	CACGTG	115	Arabidopsis thaliana	ABA responsive
N4QJK1.1	ABRE	ACGTG	116	Arabidopsis thaliana	ABA responsive
N4QJK1.1	ABRE	AACCCGG	427	Arabidopsis thaliana	ABA responsive
N4QJK1.1	ABRE	GACACGTACGT	826	Oryza sativa	ABA responsive
N4QJK1.1	ABRE	TACGTGTC	829	Oryza sativa	ABA responsive
N4QJK1.1	ABRE	ACGTG	830	Arabidopsis thaliana	ABA responsive
N4QJK1.1	circadian	CAAAGATATC	1066	Lycopersicon esculentum	circadian control
N4QJK1.1	TGACG-motif	TGACG	814	Hordeum vulgare	MeJA-responsivenes
N4QJK1.1	TGACG-motif	TGACG	1302	Hordeum vulgare	MeJA-responsivenes
N4QJK1.1	TGACG-motif	CGTCA	814	Hordeum vulgare	MeJA-responsivenes
N4QJK1.1	TGACG-motif	CGTCA	1302	Hordeum vulgare	MeJA-responsivenes
N4QJK1.1	G-Box	CACGTG	115	Pisum sativum	light responsive
N4QJK1.1	ACE	GACACGTATG	827	Petroselinum crispum	light responsive
N4QJK1.1	MBS	CAACTG	1401	Arabidopsis thaliana	drought-inducibility
N4QJK1.1	ARE	AAACCA	15	Zea mays	anoxic specific inducibility
N4QJK1.1	ARE	AAACCA	606	Zea mays	anoxic specific inducibility
N4QJK1.1	ARE	AAACCA	1058	Zea mays	anoxic specific inducibility
0Q4XQV.1	GARE-motif	TCTGTTG	1632	Brassica oleracea	GA responsive
0Q4XQV.1	TGACG-motif	TGACG	965	Hordeum vulgare	MeJA-responsivenes
0Q4XQV.1	TGACG-motif	TGACG	1129	Hordeum vulgare	MeJA-responsivenes
0Q4XQV.1	TGACG-motif	TGACG	1135	Hordeum vulgare	MeJA-responsivenes
0Q4XQV.1	TGACG-motif	TGACG	1190	Hordeum vulgare	MeJA-responsivenes
0Q4XQV.1	TGACG-motif	TGACG	1236	Hordeum vulgare	MeJA-responsivenes
0Q4XQV.1	TGACG-motif	TGACG	1242	Hordeum vulgare	MeJA-responsivenes
0Q4XQV.1	GT1-motif	GGTTAAT	113	Avena sativa	light responsive
0Q4XQV.1	TGACG-motif	CGTCA	965	Hordeum vulgare	MeJA-responsivenes
0Q4XQV.1	TGACG-motif	CGTCA	1129	Hordeum vulgare	MeJA-responsivenes
0Q4XQV.1	TGACG-motif	CGTCA	1135	Hordeum vulgare	MeJA-responsivenes
0Q4XQV.1	TGACG-motif	CGTCA	1190	Hordeum vulgare	MeJA-responsivenes
0Q4XQV.1	TGACG-motif	CGTCA	1236	Hordeum vulgare	MeJA-responsivenes
0Q4XQV.1	TGACG-motif	CGTCA	1242	Hordeum vulgare	MeJA-responsivenes
0Q4XQV.1	ACE	CTAACGTATT	1082	Petroselinum crispum	light responsive
0Q4XQV.1	ARE	AAACCA	1579	Zea mays	anoxic specific inducibility
0Q4XQV.1	ARE	AAACCA	1627	Zea mays	anoxic specific inducibility
0Q4XQV.1	ARE	AAACCA	1736	Zea mays	anoxic specific inducibility
0Q4XQV.1	ARE	AAACCA	1867	Zea mays	anoxic specific inducibility
FI6TLI.2	TGACG-motif	CGTCA	1190	Hordeum vulgare	MeJA-responsivenes
FI6TLI.2	TGACG-motif	CGTCA	1411	Hordeum vulgare	MeJA-responsivenes
FI6TLI.2	TGACG-motif	CGTCA	1428	Hordeum vulgare	MeJA-responsivenes
FI6TLI.2	ACE	CTAACGTATT	890	Petroselinum crispum	light responsive
FI6TLI.2	ARE	AAACCA	202	Zea mays	anoxic specific inducibility
FI6TLI.2	ARE	AAACCA	423	Zea mays	anoxic specific inducibility
FI6TLI.2	ARE	AAACCA	1532	Zea mays	anoxic specific inducibility
FI6TLI.2	G-box	CACGTC	1132	Zea mays	light responsive
FI6TLI.2	ABRE	ACGTG	1132	Arabidopsis thaliana	ABA responsive
FI6TLI.2	LTR	CCGAAA	1873	Hordeum vulgare	low-temperature responsive
FI6TLI.2	circadian	CAAAGATATC	472	Lycopersicon esculentum	circadian control
FI6TLI.2	P-box	CCTTTTG	1808	Oryza sativa	GA responsive
FI6TLI.2	TGACG-motif	TGACG	1190	Hordeum vulgare	MeJA-responsivenes
FI6TLI.2	TGACG-motif	TGACG	1411	Hordeum vulgare	MeJA-responsivenes
FI6TLI.2	TGACG-motif	TGACG	1428	Hordeum vulgare	MeJA-responsivenes
FI6TLI.2	GARE-motif	TCTGTTG	1423	Brassica oleracea	GA responsive
FI6TLI.2	GARE-motif	TCTGTTG	1816	Brassica oleracea	GA responsive
ZQ0E46.1	G-box	CACGTC	59	Zea mays	light responsive
ZQ0E46.1	ABRE	ACGTG	60	Arabidopsis thaliana	ABA responsive
ZQ0E46.1	TGACG-motif	TGACG	1353	Hordeum vulgare	MeJA-responsivenes
ZQ0E46.1	circadian	CAAAGATATC	857	Lycopersicon esculentum	circadian control
ZQ0E46.1	circadian	CAAAGATATC	861	Lycopersicon esculentum	circadian control
ZQ0E46.1	GT1-motif	GGTTAAT	745	Avena sativa	light responsive
ZQ0E46.1	TGACG-motif	CGTCA	1353	Hordeum vulgare	MeJA-responsivenes
ZQ0E46.1	MBS	CAACTG	172	Arabidopsis thaliana	drought-inducibility
ZQ0E46.1	ARE	AAACCA	1178	Zea mays	anoxic specific inducibility
ZQ0E46.1	ARE	AAACCA	1601	Zea mays	anoxic specific inducibility
ZQ0E46.1	ARE	AAACCA	1650	Zea mays	anoxic specific inducibility
ZQ0E46.1	ARE	AAACCA	1758	Zea mays	anoxic specific inducibility
41SNZJ.1	ARE	AAACCA	511	Zea mays	anoxic specific inducibility
41SNZJ.1	ARE	AAACCA	1285	Zea mays	anoxic specific inducibility
41SNZJ.1	TCA-element	CCATCTTTTT	758	Nicotiana tabacum	SA responsive
41SNZJ.1	Sp1	GGGCGG	788	Oryza sativa	light responsive
41SNZJ.1	Sp1	GGGCGG	796	Oryza sativa	light responsive
41SNZJ.1	Sp1	GGGCGG	1349	Oryza sativa	light responsive
41SNZJ.1	Sp1	GGGCGG	1374	Oryza sativa	light responsive
41SNZJ.1	Sp1	GGGCGG	1379	Oryza sativa	light responsive
41SNZJ.1	Sp1	GGGCGG	1433	Oryza sativa	light responsive
41SNZJ.1	Sp1	GGGCGG	1438	Oryza sativa	light responsive
41SNZJ.1	Sp1	GGGCGG	1639	Oryza sativa	light responsive
41SNZJ.1	Sp1	GGGCGG	1684	Oryza sativa	light responsive
41SNZJ.1	Sp1	GGGCGG	1725	Oryza sativa	light responsive
41SNZJ.1	Sp1	GGGCGG	1739	Oryza sativa	light responsive
41SNZJ.1	ARE	CCCCCG	1722	Zea mays	anoxic specific inducibility
41SNZJ.1	LTR	CCGAAA	1971	Hordeum vulgare	low-temperature responsive
NU78SD.1	LTR	CCGAAA	1953	Hordeum vulgare	low-temperature responsive
NU78SD.1	ABRE	ACGTG	172	Arabidopsis thaliana	ABA responsive
NU78SD.1	ABRE	ACGTG	252	Arabidopsis thaliana	ABA responsive
NU78SD.1	ABRE	ACGTG	1317	Arabidopsis thaliana	ABA responsive
NU78SD.1	G-box	TACGTG	172	Arabidopsis thaliana	light responsive
NU78SD.1	G-box	TACGTG	251	Arabidopsis thaliana	light responsive
NU78SD.1	G-box	CACGAC	1286	Zea mays	light responsive
NU78SD.1	GARE-motif	TCTGTTG	919	Brassica oleracea	GA responsive
NU78SD.1	TCA-element	CCATCTTTTT	1559	Nicotiana tabacum	SA responsive
NU78SD.1	ARE	AAACCA	422	Zea mays	anoxic specific inducibility
NU78SD.1	ARE	AAACCA	1745	Zea mays	anoxic specific inducibility
NU78SD.1	G-Box	CACGTT	1317	Pisum sativum	light responsive
Q67T8J.1	TGACG-motif	CGTCA	219	Hordeum vulgare	MeJA-responsivenes
Q67T8J.1	TGACG-motif	CGTCA	1983	Hordeum vulgare	MeJA-responsivenes
Q67T8J.1	GT1-motif	GGTTAA	1437	Arabidopsis thaliana	light responsive
Q67T8J.1	TGA-element	AACGAC	49	Brassica oleracea	auxin-responsive
Q67T8J.1	G-Box	CACGTT	1917	Pisum sativum	light responsive
Q67T8J.1	ARE	AAACCA	951	Zea mays	anoxic specific inducibility
Q67T8J.1	ABRE	ACGTG	1918	Arabidopsis thaliana	ABA responsive
Q67T8J.1	G-box	GCCACGTGGA	779	Arabidopsis thaliana	light responsive
Q67T8J.1	G-box	CACGAC	1570	Zea mays	light responsive
Q67T8J.1	Sp1	GGGCGG	1502	Oryza sativa	light responsive
Q67T8J.1	TATC-box	TATCCCA	559	Oryza sativa	GA responsive
Q67T8J.1	P-box	CCTTTTG	735	Oryza sativa	GA responsive
Q67T8J.1	TCA-element	TCAGAAGAGG	24	Brassica oleracea	SA responsive
Q67T8J.1	circadian	CAAAGATATC	577	Lycopersicon esculentum	circadian control
Q67T8J.1	TGACG-motif	TGACG	219	Hordeum vulgare	MeJA-responsivenes
Q67T8J.1	TGACG-motif	TGACG	1983	Hordeum vulgare	MeJA-responsivenes
QI1MS0.1	TGACG-motif	CGTCA	275	Hordeum vulgare	MeJA-responsivenes
QI1MS0.1	TGACG-motif	CGTCA	1983	Hordeum vulgare	MeJA-responsivenes
QI1MS0.1	G-Box	CACGTT	1917	Pisum sativum	light responsive
QI1MS0.1	ARE	AAACCA	176	Zea mays	anoxic specific inducibility
QI1MS0.1	ARE	AAACCA	586	Zea mays	anoxic specific inducibility
QI1MS0.1	ARE	AAACCA	850	Zea mays	anoxic specific inducibility
QI1MS0.1	MBS	CAACTG	1196	Arabidopsis thaliana	drought-inducibility
QI1MS0.1	ABRE	ACGTG	1918	Arabidopsis thaliana	ABA responsive
QI1MS0.1	MRE	AACCTAA	1175	Petroselinum crispum	light responsive
QI1MS0.1	P-box	CCTTTTG	1530	Oryza sativa	GA responsive
QI1MS0.1	TGACG-motif	TGACG	275	Hordeum vulgare	MeJA-responsivenes
QI1MS0.1	TGACG-motif	TGACG	1983	Hordeum vulgare	MeJA-responsivenes
9IC2FY.1	LTR	CCGAAA	1086	Hordeum vulgare	low-temperature responsive
9IC2FY.1	LTR	CCGAAA	1930	Hordeum vulgare	low-temperature responsive
9IC2FY.1	AuxRR-core	GGTCCAT	317	Nicotiana tabacum	auxin-responsive
9IC2FY.1	TC-rich repeats	ATTCTCTAAC	1184	Nicotiana tabacum	defense and stress responsive
9IC2FY.1	TCA-element	CCATCTTTTT	141	Nicotiana tabacum	SA responsive
9IC2FY.1	circadian	CAAAGATATC	52	Lycopersicon esculentum	circadian control
9IC2FY.1	ARE	AAACCA	490	Zea mays	anoxic specific inducibility
IM1D59.2	ABRE	GCAACGTGTC	1336	Hordeum vulgare	ABA responsive
IM1D59.2	ABRE	ACGTG	1339	Arabidopsis thaliana	ABA responsive
IM1D59.2	TC-rich repeats	GTTTTCTTAC	1632	Nicotiana tabacum	defense and stress responsive
IM1D59.2	GARE-motif	TCTGTTG	569	Brassica oleracea	GA responsive
IM1D59.2	TGACG-motif	TGACG	1342	Hordeum vulgare	MeJA-responsivenes
IM1D59.2	TGACG-motif	TGACG	1878	Hordeum vulgare	MeJA-responsivenes
IM1D59.2	P-box	CCTTTTG	1426	Oryza sativa	GA responsive
IM1D59.2	TCA-element	CCATCTTTTT	1177	Nicotiana tabacum	SA responsive
IM1D59.2	TGACG-motif	CGTCA	1342	Hordeum vulgare	MeJA-responsivenes
IM1D59.2	TGACG-motif	CGTCA	1878	Hordeum vulgare	MeJA-responsivenes
IM1D59.2	ARE	AAACCA	414	Zea mays	anoxic specific inducibility
IM1D59.2	ARE	AAACCA	1002	Zea mays	anoxic specific inducibility
IM1D59.2	ARE	AAACCA	1352	Zea mays	anoxic specific inducibility
IM1D59.2	ARE	AAACCA	1613	Zea mays	anoxic specific inducibility
IM1D59.2	ARE	AAACCA	1995	Zea mays	anoxic specific inducibility
IM1D59.2	3-AF1 binding site	TAAGAGAGGAA	459	Solanum tuberosum	light responsive
IM1D59.2	ACE	CTAACGTATT	941	Petroselinum crispum	light responsive
IM1D59.2	G-Box	CACGTT	1338	Pisum sativum	light responsive
JQ3F04.1	TGACG-motif	TGACG	989	Hordeum vulgare	MeJA-responsivenes
JQ3F04.1	ARE	CCCCCG	1290	Zea mays	anoxic specific inducibility
JQ3F04.1	P-box	CCTTTTG	937	Oryza sativa	GA responsive
JQ3F04.1	circadian	CAAAGATATC	30	Lycopersicon esculentum	circadian control
JQ3F04.1	TCA-element	CCATCTTTTT	528	Nicotiana tabacum	SA responsive
JQ3F04.1	LTR	CCGAAA	1801	Hordeum vulgare	low-temperature responsive
JQ3F04.1	ABRE	AACCCGG	1035	Arabidopsis thaliana	ABA responsive
JQ3F04.1	ABRE	AACCCGG	1059	Arabidopsis thaliana	ABA responsive
JQ3F04.1	ABRE	AACCCGG	1070	Arabidopsis thaliana	ABA responsive
JQ3F04.1	ABRE	GCAACGTGTC	1466	Hordeum vulgare	ABA responsive
JQ3F04.1	ABRE	ACGTG	1468	Arabidopsis thaliana	ABA responsive
JQ3F04.1	TC-rich repeats	ATTCTCTAAC	774	Nicotiana tabacum	defense and stress responsive
JQ3F04.1	G-box	CACGAC	135	Zea mays	light responsive
JQ3F04.1	ARE	AAACCA	1658	Zea mays	anoxic specific inducibility
JQ3F04.1	ARE	AAACCA	1809	Zea mays	anoxic specific inducibility
JQ3F04.1	G-Box	CACGTT	1468	Pisum sativum	light responsive
JQ3F04.1	TGACG-motif	CGTCA	989	Hordeum vulgare	MeJA-responsivenes
JQ3F04.1	GT1-motif	GGTTAA	1792	Arabidopsis thaliana	light responsive
UDPJ1A.1	GT1-motif	GGTTAA	1794	Arabidopsis thaliana	light responsive
UDPJ1A.1	TGACG-motif	CGTCA	813	Hordeum vulgare	MeJA-responsivenes
UDPJ1A.1	TGACG-motif	CGTCA	1055	Hordeum vulgare	MeJA-responsivenes
UDPJ1A.1	G-Box	CACGTT	332	Pisum sativum	light responsive
UDPJ1A.1	G-Box	CACGTT	462	Pisum sativum	light responsive
UDPJ1A.1	G-Box	CACGTT	664	Pisum sativum	light responsive
UDPJ1A.1	G-Box	CACGTT	1470	Pisum sativum	light responsive
UDPJ1A.1	ARE	AAACCA	137	Zea mays	anoxic specific inducibility
UDPJ1A.1	ARE	AAACCA	1660	Zea mays	anoxic specific inducibility
UDPJ1A.1	ARE	AAACCA	1811	Zea mays	anoxic specific inducibility
UDPJ1A.1	TC-rich repeats	ATTCTCTAAC	600	Nicotiana tabacum	defense and stress responsive
UDPJ1A.1	ABRE	ACGTG	333	Arabidopsis thaliana	ABA responsive
UDPJ1A.1	ABRE	ACGTG	463	Arabidopsis thaliana	ABA responsive
UDPJ1A.1	ABRE	ACGTG	664	Arabidopsis thaliana	ABA responsive
UDPJ1A.1	ABRE	AACCCGG	859	Arabidopsis thaliana	ABA responsive
UDPJ1A.1	ABRE	AACCCGG	883	Arabidopsis thaliana	ABA responsive
UDPJ1A.1	ABRE	AACCCGG	895	Arabidopsis thaliana	ABA responsive
UDPJ1A.1	ABRE	GCAACGTGTC	1468	Hordeum vulgare	ABA responsive
UDPJ1A.1	ABRE	ACGTG	1470	Arabidopsis thaliana	ABA responsive
UDPJ1A.1	LTR	CCGAAA	1803	Hordeum vulgare	low-temperature responsive
UDPJ1A.1	TGACG-motif	TGACG	813	Hordeum vulgare	MeJA-responsivenes
UDPJ1A.1	TGACG-motif	TGACG	1055	Hordeum vulgare	MeJA-responsivenes
UDPJ1A.1	ARE	CCCCCG	1251	Zea mays	anoxic specific inducibility
V2BS34.1	TGACG-motif	TGACG	656	Hordeum vulgare	MeJA-responsivenes
V2BS34.1	TGACG-motif	TGACG	882	Hordeum vulgare	MeJA-responsivenes
V2BS34.1	TGACG-motif	TGACG	1798	Hordeum vulgare	MeJA-responsivenes
V2BS34.1	ARE	CCCCCG	1094	Zea mays	anoxic specific inducibility
V2BS34.1	P-box	CCTTTTG	604	Oryza sativa	GA responsive
V2BS34.1	ABRE	ACGTG	519	Arabidopsis thaliana	ABA responsive
V2BS34.1	ABRE	AACCCGG	702	Arabidopsis thaliana	ABA responsive
V2BS34.1	ABRE	AACCCGG	726	Arabidopsis thaliana	ABA responsive
V2BS34.1	ABRE	AACCCGG	737	Arabidopsis thaliana	ABA responsive
V2BS34.1	ABRE	GCAACGTGTC	1270	Hordeum vulgare	ABA responsive
V2BS34.1	ABRE	ACGTG	1272	Arabidopsis thaliana	ABA responsive
V2BS34.1	TC-rich repeats	ATTCTCTAAC	443	Nicotiana tabacum	defense and stress responsive
V2BS34.1	TC-rich repeats	ATTCTCTAAC	1950	Nicotiana tabacum	defense and stress responsive
V2BS34.1	ARE	AAACCA	1462	Zea mays	anoxic specific inducibility
V2BS34.1	ARE	AAACCA	1613	Zea mays	anoxic specific inducibility
V2BS34.1	ARE	AAACCA	1915	Zea mays	anoxic specific inducibility
V2BS34.1	G-Box	CACGTT	518	Pisum sativum	light responsive
V2BS34.1	G-Box	CACGTT	1272	Pisum sativum	light responsive
V2BS34.1	TGACG-motif	CGTCA	656	Hordeum vulgare	MeJA-responsivenes
V2BS34.1	TGACG-motif	CGTCA	882	Hordeum vulgare	MeJA-responsivenes
V2BS34.1	TGACG-motif	CGTCA	1798	Hordeum vulgare	MeJA-responsivenes
V2BS34.1	GT1-motif	GGTTAA	1596	Arabidopsis thaliana	light responsive
VRQ9RQ.1	GT1-motif	GGTTAA	495	Arabidopsis thaliana	light responsive
VRQ9RQ.1	GT1-motif	GGTTAAT	540	Avena sativa	light responsive
VRQ9RQ.1	GT1-motif	GGTTAA	541	Arabidopsis thaliana	light responsive
VRQ9RQ.1	GT1-motif	GGTTAAT	685	Avena sativa	light responsive
VRQ9RQ.1	GT1-motif	GGTTAA	686	Arabidopsis thaliana	light responsive
VRQ9RQ.1	TGACG-motif	CGTCA	1704	Hordeum vulgare	MeJA-responsivenes
VRQ9RQ.1	TGA-element	AACGAC	966	Brassica oleracea	auxin-responsive
VRQ9RQ.1	G-Box	CACGTG	158	Pisum sativum	light responsive
VRQ9RQ.1	MBS	CAACTG	148	Arabidopsis thaliana	drought-inducibility
VRQ9RQ.1	ARE	AAACCA	530	Zea mays	anoxic specific inducibility
VRQ9RQ.1	ARE	AAACCA	745	Zea mays	anoxic specific inducibility
VRQ9RQ.1	ARE	AAACCA	826	Zea mays	anoxic specific inducibility
VRQ9RQ.1	G-box	ACACGTGT	157	Brassica napus	light responsive
VRQ9RQ.1	G-box	CACGTG	158	Arabidopsis thaliana	light responsive
VRQ9RQ.1	G-box	CACGTC	1705	Zea mays	light responsive
VRQ9RQ.1	MRE	AACCTAA	1190	Petroselinum crispum	light responsive
VRQ9RQ.1	ABRE	CACGTG	158	Arabidopsis thaliana	ABA responsive
VRQ9RQ.1	ABRE	ACGTG	159	Arabidopsis thaliana	ABA responsive
VRQ9RQ.1	ABRE	ACGTG	1706	Arabidopsis thaliana	ABA responsive
VRQ9RQ.1	LTR	CCGAAA	1982	Hordeum vulgare	low-temperature responsive
VRQ9RQ.1	TCA-element	TCAGAAGAGG	329	Brassica oleracea	SA responsive
VRQ9RQ.1	TCA-element	CCATCTTTTT	478	Nicotiana tabacum	SA responsive
VRQ9RQ.1	TCA-element	CCATCTTTTT	1745	Nicotiana tabacum	SA responsive
VRQ9RQ.1	TATC-box	TATCCCA	363	Oryza sativa	GA responsive
VRQ9RQ.1	P-box	CCTTTTG	406	Oryza sativa	GA responsive
VRQ9RQ.1	TGACG-motif	TGACG	1704	Hordeum vulgare	MeJA-responsivenes
XKA0JW.2	GARE-motif	TCTGTTG	715	Brassica oleracea	GA responsive
XKA0JW.2	GARE-motif	TCTGTTG	783	Brassica oleracea	GA responsive
XKA0JW.2	TGACG-motif	TGACG	1079	Hordeum vulgare	MeJA-responsivenes
XKA0JW.2	TGACG-motif	TGACG	1482	Hordeum vulgare	MeJA-responsivenes
XKA0JW.2	TGACG-motif	TGACG	1878	Hordeum vulgare	MeJA-responsivenes
XKA0JW.2	Sp1	GGGCGG	207	Oryza sativa	light responsive
XKA0JW.2	P-box	CCTTTTG	1566	Oryza sativa	GA responsive
XKA0JW.2	TCA-element	CCATCTTTTT	1316	Nicotiana tabacum	SA responsive
XKA0JW.2	ABRE	AACCCGG	541	Arabidopsis thaliana	ABA responsive
XKA0JW.2	TC-rich repeats	GTTTTCTTAC	357	Nicotiana tabacum	defense and stress responsive
XKA0JW.2	ARE	AAACCA	263	Zea mays	anoxic specific inducibility
XKA0JW.2	ARE	AAACCA	277	Zea mays	anoxic specific inducibility
XKA0JW.2	ARE	AAACCA	560	Zea mays	anoxic specific inducibility
XKA0JW.2	ARE	AAACCA	1149	Zea mays	anoxic specific inducibility
XKA0JW.2	ARE	AAACCA	1492	Zea mays	anoxic specific inducibility
XKA0JW.2	ARE	AAACCA	1995	Zea mays	anoxic specific inducibility
XKA0JW.2	ACE	CTAACGTATT	1088	Petroselinum crispum	light responsive
XKA0JW.2	3-AF1 binding site	TAAGAGAGGAA	605	Solanum tuberosum	light responsive
XKA0JW.2	TGACG-motif	CGTCA	1079	Hordeum vulgare	MeJA-responsivenes
XKA0JW.2	TGACG-motif	CGTCA	1482	Hordeum vulgare	MeJA-responsivenes
XKA0JW.2	TGACG-motif	CGTCA	1878	Hordeum vulgare	MeJA-responsivenes
KP3J42.1	LTR	CCGAAA	895	Hordeum vulgare	low-temperature responsive
KP3J42.1	LTR	CCGAAA	1090	Hordeum vulgare	low-temperature responsive
KP3J42.1	LTR	CCGAAA	1928	Hordeum vulgare	low-temperature responsive
KP3J42.1	G-box	CAGACGTGGCA	1024	Nicotiana plumbaginifolia	light responsive
KP3J42.1	G-box	TACGTG	1242	Arabidopsis thaliana	light responsive
KP3J42.1	G-box	CACGAC	1877	Zea mays	light responsive
KP3J42.1	ABRE	ACGTG	1027	Arabidopsis thaliana	ABA responsive
KP3J42.1	ABRE	ACGTG	1242	Arabidopsis thaliana	ABA responsive
KP3J42.1	ABRE	TACGGTC	1794	Arabidopsis thaliana	ABA responsive
KP3J42.1	MRE	AACCTAA	796	Petroselinum crispum	light responsive
KP3J42.1	TGACG-motif	TGACG	1054	Hordeum vulgare	MeJA-responsivenes
KP3J42.1	TGACG-motif	TGACG	1996	Hordeum vulgare	MeJA-responsivenes
KP3J42.1	TCA-element	CCATCTTTTT	1839	Nicotiana tabacum	SA responsive
KP3J42.1	GT1-motif	GGTTAA	1359	Arabidopsis thaliana	light responsive
KP3J42.1	TGACG-motif	CGTCA	1054	Hordeum vulgare	MeJA-responsivenes
KP3J42.1	TGACG-motif	CGTCA	1996	Hordeum vulgare	MeJA-responsivenes
KP3J42.1	ARE	AAACCA	262	Zea mays	anoxic specific inducibility
KP3J42.1	ARE	AAACCA	567	Zea mays	anoxic specific inducibility
KP3J42.1	ARE	AAACCA	822	Zea mays	anoxic specific inducibility
KP3J42.1	G-Box	CACGTT	1026	Pisum sativum	light responsive
XZA3Z3.1	MBS	CAACTG	230	Arabidopsis thaliana	drought-inducibility
XZA3Z3.1	MBS	CAACTG	504	Arabidopsis thaliana	drought-inducibility
XZA3Z3.1	MBS	CAACTG	799	Arabidopsis thaliana	drought-inducibility
XZA3Z3.1	MBS	CAACTG	948	Arabidopsis thaliana	drought-inducibility
XZA3Z3.1	ARE	AAACCA	726	Zea mays	anoxic specific inducibility
XZA3Z3.1	ARE	AAACCA	868	Zea mays	anoxic specific inducibility
XZA3Z3.1	ARE	AAACCA	1916	Zea mays	anoxic specific inducibility
XZA3Z3.1	ARE	AAACCA	1944	Zea mays	anoxic specific inducibility
XZA3Z3.1	GT1-motif	GGTTAAT	292	Avena sativa	light responsive
XZA3Z3.1	GT1-motif	GTGTGTGAA	830	Solanum tuberosum	light responsive
XZA3Z3.1	TGACG-motif	CGTCA	915	Hordeum vulgare	MeJA-responsivenes
XZA3Z3.1	TGA-element	AACGAC	1583	Brassica oleracea	auxin-responsive
XZA3Z3.1	TGA-element	AACGAC	1589	Brassica oleracea	auxin-responsive
XZA3Z3.1	TGA-element	AACGAC	1969	Brassica oleracea	auxin-responsive
XZA3Z3.1	P-box	CCTTTTG	588	Oryza sativa	GA responsive
XZA3Z3.1	P-box	CCTTTTG	1929	Oryza sativa	GA responsive
XZA3Z3.1	TGACG-motif	TGACG	915	Hordeum vulgare	MeJA-responsivenes
XZA3Z3.1	GARE-motif	TCTGTTG	552	Brassica oleracea	GA responsive
XZA3Z3.1	GARE-motif	TCTGTTG	761	Brassica oleracea	GA responsive
XZA3Z3.1	GARE-motif	TCTGTTG	1061	Brassica oleracea	GA responsive
XZA3Z3.1	TC-rich repeats	ATTCTCTAAC	1951	Nicotiana tabacum	defense and stress responsive
XZA3Z3.1	MRE	AACCTAA	1964	Petroselinum crispum	light responsive
XZA3Z3.1	LTR	CCGAAA	714	Hordeum vulgare	low-temperature responsive
B2BEUH.1	LTR	CCGAAA	688	Hordeum vulgare	low-temperature responsive
B2BEUH.1	TC-rich repeats	ATTCTCTAAC	1951	Nicotiana tabacum	defense and stress responsive
B2BEUH.1	MRE	AACCTAA	1964	Petroselinum crispum	light responsive
B2BEUH.1	ABRE	AACCCGG	1616	Arabidopsis thaliana	ABA responsive
B2BEUH.1	GARE-motif	TCTGTTG	525	Brassica oleracea	GA responsive
B2BEUH.1	GARE-motif	TCTGTTG	735	Brassica oleracea	GA responsive
B2BEUH.1	GARE-motif	TCTGTTG	1045	Brassica oleracea	GA responsive
B2BEUH.1	P-box	CCTTTTG	561	Oryza sativa	GA responsive
B2BEUH.1	P-box	CCTTTTG	1929	Oryza sativa	GA responsive
B2BEUH.1	TGA-element	AACGAC	1564	Brassica oleracea	auxin-responsive
B2BEUH.1	TGA-element	AACGAC	1570	Brassica oleracea	auxin-responsive
B2BEUH.1	TGA-element	AACGAC	1653	Brassica oleracea	auxin-responsive
B2BEUH.1	TGA-element	AACGAC	1969	Brassica oleracea	auxin-responsive
B2BEUH.1	GT1-motif	GGTTAAT	266	Avena sativa	light responsive
B2BEUH.1	GT1-motif	GTGTGTGAA	804	Solanum tuberosum	light responsive
B2BEUH.1	GT1-motif	GGTTAA	1619	Arabidopsis thaliana	light responsive
B2BEUH.1	MBS	CAACTG	195	Arabidopsis thaliana	drought-inducibility
B2BEUH.1	MBS	CAACTG	477	Arabidopsis thaliana	drought-inducibility
B2BEUH.1	MBS	CAACTG	773	Arabidopsis thaliana	drought-inducibility
B2BEUH.1	MBS	CAACTG	922	Arabidopsis thaliana	drought-inducibility
B2BEUH.1	ARE	AAACCA	700	Zea mays	anoxic specific inducibility
B2BEUH.1	ARE	AAACCA	1178	Zea mays	anoxic specific inducibility
B2BEUH.1	ARE	AAACCA	1916	Zea mays	anoxic specific inducibility
B2BEUH.1	ARE	AAACCA	1944	Zea mays	anoxic specific inducibility
0534HL.2	GT1-motif	GGTTAAT	187	Avena sativa	light responsive
0534HL.2	GT1-motif	GGTTAA	188	Arabidopsis thaliana	light responsive
0534HL.2	TGACG-motif	CGTCA	1309	Hordeum vulgare	MeJA-responsivenes
0534HL.2	TGACG-motif	CGTCA	1990	Hordeum vulgare	MeJA-responsivenes
0534HL.2	G-Box	CACGTT	623	Pisum sativum	light responsive
0534HL.2	MBS	CAACTG	577	Arabidopsis thaliana	drought-inducibility
0534HL.2	MBS	CAACTG	1243	Arabidopsis thaliana	drought-inducibility
0534HL.2	ARE	AAACCA	1195	Zea mays	anoxic specific inducibility
0534HL.2	G-box	CACGAC	1871	Zea mays	light responsive
0534HL.2	ABRE	ACGTG	623	Arabidopsis thaliana	ABA responsive
0534HL.2	ABRE	TACGGTC	1788	Arabidopsis thaliana	ABA responsive
0534HL.2	LTR	CCGAAA	1354	Hordeum vulgare	low-temperature responsive
0534HL.2	LTR	CCGAAA	1922	Hordeum vulgare	low-temperature responsive
0534HL.2	TCA-element	CCATCTTTTT	1833	Nicotiana tabacum	SA responsive
0534HL.2	TGACG-motif	TGACG	1309	Hordeum vulgare	MeJA-responsivenes
0534HL.2	TGACG-motif	TGACG	1990	Hordeum vulgare	MeJA-responsivenes
6C44PS.1	TGACG-motif	CGTCA	295	Hordeum vulgare	MeJA-responsivenes
6C44PS.1	GT1-motif	GGTTAA	29	Arabidopsis thaliana	light responsive
6C44PS.1	GT1-motif	GGTTAA	1962	Arabidopsis thaliana	light responsive
6C44PS.1	G-Box	CACGTG	1790	Pisum sativum	light responsive
6C44PS.1	3-AF1 binding site	TAAGAGAGGAA	1549	Solanum tuberosum	light responsive
6C44PS.1	MBS	CAACTG	621	Arabidopsis thaliana	drought-inducibility
6C44PS.1	ABRE	TACGGTC	768	Arabidopsis thaliana	ABA responsive
6C44PS.1	ABRE	ACGTG	1479	Arabidopsis thaliana	ABA responsive
6C44PS.1	ABRE	CACGTG	1790	Arabidopsis thaliana	ABA responsive
6C44PS.1	ABRE	ACGTG	1791	Arabidopsis thaliana	ABA responsive
6C44PS.1	TC-rich repeats	GTTTTCTTAC	1482	Nicotiana tabacum	defense and stress responsive
6C44PS.1	G-box	TACGTG	1479	Arabidopsis thaliana	light responsive
6C44PS.1	G-box	CACGTG	1790	Arabidopsis thaliana	light responsive
6C44PS.1	TGACG-motif	TGACG	295	Hordeum vulgare	MeJA-responsivenes
D2Y4YE.1	LTR	CCGAAA	51	Hordeum vulgare	low-temperature responsive
D2Y4YE.1	LTR	CCGAAA	627	Hordeum vulgare	low-temperature responsive
D2Y4YE.1	LTR	CCGAAA	1588	Hordeum vulgare	low-temperature responsive
D2Y4YE.1	G-box	CACGAC	66	Zea mays	light responsive
D2Y4YE.1	G-box	CACGAC	1569	Zea mays	light responsive
D2Y4YE.1	circadian	CAAAGATATC	1367	Lycopersicon esculentum	circadian control
D2Y4YE.1	GT1-motif	GGTTAA	1459	Arabidopsis thaliana	light responsive
D2Y4YE.1	MBS	CAACTG	889	Arabidopsis thaliana	drought-inducibility
D2Y4YE.1	MBS	CAACTG	1993	Arabidopsis thaliana	drought-inducibility
D2Y4YE.1	ARE	AAACCA	594	Zea mays	anoxic specific inducibility
D2Y4YE.1	ARE	AAACCA	1598	Zea mays	anoxic specific inducibility
D2Y4YE.1	ARE	AAACCA	1706	Zea mays	anoxic specific inducibility
2IXB55.1	ABRE	CACGTG	1739	Arabidopsis thaliana	ABA responsive
2IXB55.1	ABRE	ACGTG	1740	Arabidopsis thaliana	ABA responsive
2IXB55.1	TC-rich repeats	ATTCTCTAAC	329	Nicotiana tabacum	defense and stress responsive
2IXB55.1	G-box	CACGTG	1739	Arabidopsis thaliana	light responsive
2IXB55.1	TGACG-motif	TGACG	318	Hordeum vulgare	MeJA-responsivenes
2IXB55.1	Sp1	GGGCGG	1776	Oryza sativa	light responsive
2IXB55.1	TCA-element	CCATCTTTTT	1067	Nicotiana tabacum	SA responsive
2IXB55.1	TGACG-motif	CGTCA	318	Hordeum vulgare	MeJA-responsivenes
2IXB55.1	GT1-motif	GGTTAAT	505	Avena sativa	light responsive
2IXB55.1	GT1-motif	GGTTAA	506	Arabidopsis thaliana	light responsive
2IXB55.1	GT1-motif	GGTTAA	1951	Arabidopsis thaliana	light responsive
2IXB55.1	ARE	AAACCA	852	Zea mays	anoxic specific inducibility
2IXB55.1	MYB	TAACCA	335	Arabidopsis thaliana	MYB
2IXB55.1	MYB	TAACCA	426	Arabidopsis thaliana	MYB
2IXB55.1	MYB	CAACCA	438	Arabidopsis thaliana	MYB
2IXB55.1	MYB	TAACCA	1950	Arabidopsis thaliana	MYB
2IXB55.1	G-Box	CACGTG	1739	Pisum sativum	light responsive
0698HC.1	G-Box	CACGTT	127	Pisum sativum	light responsive
0698HC.1	ARE	AAACCA	815	Zea mays	anoxic specific inducibility
0698HC.1	ARE	AAACCA	865	Zea mays	anoxic specific inducibility
0698HC.1	ARE	AAACCA	1330	Zea mays	anoxic specific inducibility
0698HC.1	MBS	CAACTG	101	Arabidopsis thaliana	drought-inducibility
0698HC.1	MBS	CAACTG	1156	Arabidopsis thaliana	drought-inducibility
0698HC.1	GT1-motif	GGTTAAT	1916	Avena sativa	light responsive
0698HC.1	GT1-motif	GGTTAA	1917	Arabidopsis thaliana	light responsive
0698HC.1	TATC-box	TATCCCA	253	Oryza sativa	GA responsive
0698HC.1	TCA-element	CCATCTTTTT	1430	Nicotiana tabacum	SA responsive
0698HC.1	ABRE	ACGTG	128	Arabidopsis thaliana	ABA responsive
0698HC.1	ABRE	TACGTGTC	582	Oryza sativa	ABA responsive
0698HC.1	ABRE	ACGTG	584	Arabidopsis thaliana	ABA responsive
0698HC.1	G-box	TACGTG	584	Arabidopsis thaliana	light responsive
0698HC.1	AuxRR-core	GGTCCAT	1172	Nicotiana tabacum	auxin-responsive
3W57F5.1	P-box	CCTTTTG	809	Oryza sativa	GA responsive
3W57F5.1	TCA-element	CCATCTTTTT	1443	Nicotiana tabacum	SA responsive
3W57F5.1	AuxRR-core	GGTCCAT	1185	Nicotiana tabacum	auxin-responsive
3W57F5.1	ABRE	TACGTGTC	608	Oryza sativa	ABA responsive
3W57F5.1	ABRE	ACGTG	610	Arabidopsis thaliana	ABA responsive
3W57F5.1	ABRE	ACGTG	793	Arabidopsis thaliana	ABA responsive
3W57F5.1	G-box	TACGTG	610	Arabidopsis thaliana	light responsive
3W57F5.1	ARE	AAACCA	823	Zea mays	anoxic specific inducibility
3W57F5.1	ARE	AAACCA	872	Zea mays	anoxic specific inducibility
3W57F5.1	ARE	AAACCA	1343	Zea mays	anoxic specific inducibility
3W57F5.1	MBS	CAACTG	1167	Arabidopsis thaliana	drought-inducibility
3W57F5.1	G-Box	CACGTT	793	Pisum sativum	light responsive
PAAG12.1	GT1-motif	GGTTAA	603	Arabidopsis thaliana	light responsive
PAAG12.1	MBS	CAACTG	1953	Arabidopsis thaliana	drought-inducibility
PAAG12.1	TC-rich repeats	GTTTTCTTAC	860	Nicotiana tabacum	defense and stress responsive
PAAG12.1	TCA-element	CCATCTTTTT	388	Nicotiana tabacum	SA responsive
PAAG12.1	P-box	CCTTTTG	439	Oryza sativa	GA responsive
RR5P7Z.1	G-Box	CACGTT	287	Pisum sativum	light responsive
RR5P7Z.1	MBS	CAACTG	1953	Arabidopsis thaliana	drought-inducibility
RR5P7Z.1	ARE	AAACCA	73	Zea mays	anoxic specific inducibility
RR5P7Z.1	ARE	AAACCA	674	Zea mays	anoxic specific inducibility
RR5P7Z.1	ARE	AAACCA	757	Zea mays	anoxic specific inducibility
RR5P7Z.1	ARE	AAACCA	785	Zea mays	anoxic specific inducibility
RR5P7Z.1	ARE	AAACCA	850	Zea mays	anoxic specific inducibility
RR5P7Z.1	ARE	AAACCA	863	Zea mays	anoxic specific inducibility
RR5P7Z.1	ARE	AAACCA	876	Zea mays	anoxic specific inducibility
RR5P7Z.1	ARE	AAACCA	889	Zea mays	anoxic specific inducibility
RR5P7Z.1	ARE	AAACCA	902	Zea mays	anoxic specific inducibility
RR5P7Z.1	ARE	AAACCA	915	Zea mays	anoxic specific inducibility
RR5P7Z.1	ARE	AAACCA	928	Zea mays	anoxic specific inducibility
RR5P7Z.1	ARE	AAACCA	954	Zea mays	anoxic specific inducibility
RR5P7Z.1	ARE	AAACCA	967	Zea mays	anoxic specific inducibility
RR5P7Z.1	ARE	AAACCA	993	Zea mays	anoxic specific inducibility
RR5P7Z.1	ARE	AAACCA	1006	Zea mays	anoxic specific inducibility
RR5P7Z.1	ARE	AAACCA	1043	Zea mays	anoxic specific inducibility
RR5P7Z.1	ARE	AAACCA	1609	Zea mays	anoxic specific inducibility
RR5P7Z.1	GT1-motif	GGTTAAT	606	Avena sativa	light responsive
RR5P7Z.1	GT1-motif	GGTTAA	607	Arabidopsis thaliana	light responsive
RR5P7Z.1	TGACG-motif	CGTCA	327	Hordeum vulgare	MeJA-responsivenes
RR5P7Z.1	TGA-element	AACGAC	358	Brassica oleracea	auxin-responsive
RR5P7Z.1	TGA-element	AACGAC	1097	Brassica oleracea	auxin-responsive
RR5P7Z.1	TGA-element	AACGAC	1208	Brassica oleracea	auxin-responsive
RR5P7Z.1	TGACG-motif	TGACG	327	Hordeum vulgare	MeJA-responsivenes
RR5P7Z.1	G-box	TACGTG	205	Arabidopsis thaliana	light responsive
RR5P7Z.1	G-box	CACGTC	244	Zea mays	light responsive
RR5P7Z.1	ABRE	ACGTG	205	Arabidopsis thaliana	ABA responsive
RR5P7Z.1	ABRE	ACGTG	244	Arabidopsis thaliana	ABA responsive
RR5P7Z.1	ABRE	ACGTG	288	Arabidopsis thaliana	ABA responsive
60YECW.1	TGACG-motif	CGTCA	1460	Hordeum vulgare	MeJA-responsivenes
60YECW.1	TGACG-motif	CGTCA	1898	Hordeum vulgare	MeJA-responsivenes
60YECW.1	ARE	AAACCA	1410	Zea mays	anoxic specific inducibility
60YECW.1	ARE	AAACCA	1847	Zea mays	anoxic specific inducibility
60YECW.1	MBS	CAACTG	507	Arabidopsis thaliana	drought-inducibility
60YECW.1	G-Box	CACGTG	1265	Pisum sativum	light responsive
60YECW.1	G-Box	CACGTT	1441	Pisum sativum	light responsive
60YECW.1	AuxRR-core	GGTCCAT	576	Nicotiana tabacum	auxin-responsive
60YECW.1	ABRE	CACGTG	1265	Arabidopsis thaliana	ABA responsive
60YECW.1	ABRE	ACGTG	1266	Arabidopsis thaliana	ABA responsive
60YECW.1	ABRE	ACGTG	1441	Arabidopsis thaliana	ABA responsive
60YECW.1	TC-rich repeats	ATTCTCTAAC	256	Nicotiana tabacum	defense and stress responsive
60YECW.1	G-box	CACGTG	1265	Arabidopsis thaliana	light responsive
60YECW.1	TGACG-motif	TGACG	1460	Hordeum vulgare	MeJA-responsivenes
60YECW.1	TGACG-motif	TGACG	1898	Hordeum vulgare	MeJA-responsivenes
60YECW.1	TCA-element	CCATCTTTTT	1012	Nicotiana tabacum	SA responsive
60YECW.1	TCA-element	CCATCTTTTT	1780	Nicotiana tabacum	SA responsive
H3XS4T.1	ARE	AAACCA	1403	Zea mays	anoxic specific inducibility
H3XS4T.1	ARE	AAACCA	1881	Zea mays	anoxic specific inducibility
H3XS4T.1	G-Box	CACGTT	1434	Pisum sativum	light responsive
H3XS4T.1	GT1-motif	GGTTAAT	1651	Avena sativa	light responsive
H3XS4T.1	TGACG-motif	CGTCA	1465	Hordeum vulgare	MeJA-responsivenes
H3XS4T.1	TGACG-motif	TGACG	1465	Hordeum vulgare	MeJA-responsivenes
H3XS4T.1	TCA-element	CCATCTTTTT	186	Nicotiana tabacum	SA responsive
H3XS4T.1	TATC-box	TATCCCA	1195	Oryza sativa	GA responsive
H3XS4T.1	TC-rich repeats	GTTTTCTTAC	533	Nicotiana tabacum	defense and stress responsive
H3XS4T.1	ABRE	ACGTG	1434	Arabidopsis thaliana	ABA responsive
N9TJIP.1	GT1-motif	GGTTAAT	1478	Avena sativa	light responsive
N9TJIP.1	GT1-motif	GGTTAA	1479	Arabidopsis thaliana	light responsive
N9TJIP.1	GT1-motif	GGTTAAT	1740	Avena sativa	light responsive
N9TJIP.1	GT1-motif	GGTTAA	1741	Arabidopsis thaliana	light responsive
N9TJIP.1	TGACG-motif	CGTCA	973	Hordeum vulgare	MeJA-responsivenes
N9TJIP.1	TGACG-motif	CGTCA	1019	Hordeum vulgare	MeJA-responsivenes
N9TJIP.1	TGACG-motif	CGTCA	1626	Hordeum vulgare	MeJA-responsivenes
N9TJIP.1	MBS	CAACTG	80	Arabidopsis thaliana	drought-inducibility
N9TJIP.1	ARE	AAACCA	135	Zea mays	anoxic specific inducibility
N9TJIP.1	ARE	AAACCA	336	Zea mays	anoxic specific inducibility
N9TJIP.1	ARE	AAACCA	1697	Zea mays	anoxic specific inducibility
N9TJIP.1	LTR	CCGAAA	339	Hordeum vulgare	low-temperature responsive
N9TJIP.1	TC-rich repeats	ATTCTCTAAC	47	Nicotiana tabacum	defense and stress responsive
N9TJIP.1	TC-rich repeats	ATTCTCTAAC	1182	Nicotiana tabacum	defense and stress responsive
N9TJIP.1	TGACG-motif	TGACG	973	Hordeum vulgare	MeJA-responsivenes
N9TJIP.1	TGACG-motif	TGACG	1019	Hordeum vulgare	MeJA-responsivenes
N9TJIP.1	TGACG-motif	TGACG	1626	Hordeum vulgare	MeJA-responsivenes
Q71I5Y.1	ARE	AAACCA	345	Zea mays	anoxic specific inducibility
Q71I5Y.1	ARE	AAACCA	371	Zea mays	anoxic specific inducibility
Q71I5Y.1	ARE	AAACCA	736	Zea mays	anoxic specific inducibility
Q71I5Y.1	ARE	AAACCA	1720	Zea mays	anoxic specific inducibility
Q71I5Y.1	ARE	AAACCA	1890	Zea mays	anoxic specific inducibility
Q71I5Y.1	G-box	TAACACGTAG	1868	Brassica oleracea	light responsive
Q71I5Y.1	ABRE	GCAACGTGTC	1118	Hordeum vulgare	ABA responsive
Q71I5Y.1	MRE	AACCTAA	377	Petroselinum crispum	light responsive
Q71I5Y.1	MRE	AACCTAA	1453	Petroselinum crispum	light responsive
Q71I5Y.1	LTR	CCGAAA	869	Hordeum vulgare	low-temperature responsive
Q71I5Y.1	circadian	CAAAGATATC	17	Lycopersicon esculentum	circadian control
Q71I5Y.1	circadian	CAAAGATATC	1625	Lycopersicon esculentum	circadian control
Q71I5Y.1	P-box	CCTTTTG	813	Oryza sativa	GA responsive
Q71I5Y.1	GARE-motif	TCTGTTG	1829	Brassica oleracea	GA responsive
53PIFC.2	MRE	AACCTAA	1847	Petroselinum crispum	light responsive
53PIFC.2	MRE	AACCTAA	1855	Petroselinum crispum	light responsive
53PIFC.2	TC-rich repeats	GTTTTCTTAC	1657	Nicotiana tabacum	defense and stress responsive
53PIFC.2	TGACG-motif	TGACG	1341	Hordeum vulgare	MeJA-responsivenes
53PIFC.2	TCA-element	CCATCTTTTT	1328	Nicotiana tabacum	SA responsive
53PIFC.2	TGACG-motif	CGTCA	1341	Hordeum vulgare	MeJA-responsivenes
53PIFC.2	ARE	AAACCA	1910	Zea mays	anoxic specific inducibility
NEG1KJ.1	TGACG-motif	CGTCA	1383	Hordeum vulgare	MeJA-responsivenes
NEG1KJ.1	ARE	AAACCA	1928	Zea mays	anoxic specific inducibility
NEG1KJ.1	TC-rich repeats	GTTTTCTTAC	1698	Nicotiana tabacum	defense and stress responsive
NEG1KJ.1	MRE	AACCTAA	1864	Petroselinum crispum	light responsive
NEG1KJ.1	MRE	AACCTAA	1872	Petroselinum crispum	light responsive
NEG1KJ.1	TGACG-motif	TGACG	1383	Hordeum vulgare	MeJA-responsivenes
NEG1KJ.1	TCA-element	CCATCTTTTT	1370	Nicotiana tabacum	SA responsive
NEG1KJ.1	P-box	CCTTTTG	1905	Oryza sativa	GA responsive
8L9CQK.1	TGACG-motif	CGTCA	688	Hordeum vulgare	MeJA-responsivenes
8L9CQK.1	TGACG-motif	CGTCA	813	Hordeum vulgare	MeJA-responsivenes
8L9CQK.1	TGACG-motif	CGTCA	916	Hordeum vulgare	MeJA-responsivenes
8L9CQK.1	TGACG-motif	CGTCA	1840	Hordeum vulgare	MeJA-responsivenes
8L9CQK.1	GT1-motif	GGTTAA	1476	Arabidopsis thaliana	light responsive
8L9CQK.1	ARE	AAACCA	1086	Zea mays	anoxic specific inducibility
8L9CQK.1	ARE	AAACCA	1633	Zea mays	anoxic specific inducibility
8L9CQK.1	ARE	AAACCA	1741	Zea mays	anoxic specific inducibility
8L9CQK.1	MBS	CAACTG	2011	Arabidopsis thaliana	drought-inducibility
8L9CQK.1	LTR	CCGAAA	276	Hordeum vulgare	low-temperature responsive
8L9CQK.1	LTR	CCGAAA	1623	Hordeum vulgare	low-temperature responsive
8L9CQK.1	circadian	CAAAGATATC	1384	Lycopersicon esculentum	circadian control
8L9CQK.1	TGACG-motif	TGACG	688	Hordeum vulgare	MeJA-responsivenes
8L9CQK.1	TGACG-motif	TGACG	813	Hordeum vulgare	MeJA-responsivenes
8L9CQK.1	TGACG-motif	TGACG	916	Hordeum vulgare	MeJA-responsivenes
8L9CQK.1	TGACG-motif	TGACG	1840	Hordeum vulgare	MeJA-responsivenes
8CL1WY.1	ARE	AAACCA	30	Zea mays	anoxic specific inducibility
8CL1WY.1	ARE	AAACCA	948	Zea mays	anoxic specific inducibility
8CL1WY.1	ARE	AAACCA	994	Zea mays	anoxic specific inducibility
8CL1WY.1	ARE	AAACCA	1495	Zea mays	anoxic specific inducibility
8CL1WY.1	TGACG-motif	CGTCA	472	Hordeum vulgare	MeJA-responsivenes
8CL1WY.1	TCA-element	CCATCTTTTT	459	Nicotiana tabacum	SA responsive
8CL1WY.1	Sp1	GGGCGG	1768	Oryza sativa	light responsive
8CL1WY.1	TATC-box	TATCCCA	1555	Oryza sativa	GA responsive
8CL1WY.1	ARE	CCCCCG	1771	Zea mays	anoxic specific inducibility
8CL1WY.1	TGACG-motif	TGACG	472	Hordeum vulgare	MeJA-responsivenes
8CL1WY.1	TC-rich repeats	GTTTTCTTAC	1309	Nicotiana tabacum	defense and stress responsive
JUA6LJ.1	ARE	AAACCA	158	Zea mays	anoxic specific inducibility
JUA6LJ.1	ARE	AAACCA	1048	Zea mays	anoxic specific inducibility
JUA6LJ.1	ARE	AAACCA	1094	Zea mays	anoxic specific inducibility
JUA6LJ.1	ARE	AAACCA	1594	Zea mays	anoxic specific inducibility
JUA6LJ.1	TGACG-motif	CGTCA	568	Hordeum vulgare	MeJA-responsivenes
JUA6LJ.1	TGACG-motif	CGTCA	596	Hordeum vulgare	MeJA-responsivenes
JUA6LJ.1	Sp1	GGGCGG	68	Oryza sativa	light responsive
JUA6LJ.1	Sp1	GGGCGG	72	Oryza sativa	light responsive
JUA6LJ.1	TATC-box	TATCCCA	1636	Oryza sativa	GA responsive
JUA6LJ.1	TCA-element	CCATCTTTTT	491	Nicotiana tabacum	SA responsive
JUA6LJ.1	ARE	CCCCCG	1770	Zea mays	anoxic specific inducibility
JUA6LJ.1	TGACG-motif	TGACG	568	Hordeum vulgare	MeJA-responsivenes
JUA6LJ.1	TGACG-motif	TGACG	596	Hordeum vulgare	MeJA-responsivenes
JUA6LJ.1	TC-rich repeats	GTTTTCTTAC	1405	Nicotiana tabacum	defense and stress responsive
SKY4YW.1	TGACG-motif	TGACG	1758	Hordeum vulgare	MeJA-responsivenes
SKY4YW.1	TCA-element	CCATCTTTTT	76	Nicotiana tabacum	SA responsive
SKY4YW.1	TCA-element	CCATCTTTTT	493	Nicotiana tabacum	SA responsive
SKY4YW.1	LTR	CCGAAA	1096	Hordeum vulgare	low-temperature responsive
SKY4YW.1	TC-rich repeats	GTTTTCTTAC	365	Nicotiana tabacum	defense and stress responsive
SKY4YW.1	ARE	AAACCA	582	Zea mays	anoxic specific inducibility
SKY4YW.1	ARE	AAACCA	975	Zea mays	anoxic specific inducibility
SKY4YW.1	TGACG-motif	CGTCA	1758	Hordeum vulgare	MeJA-responsivenes
SKY4YW.1	GT1-motif	GGTTAAT	872	Avena sativa	light responsive
SKY4YW.1	GT1-motif	GGTTAA	873	Arabidopsis thaliana	light responsive
3N3RG9.1	TGA-element	AACGAC	320	Brassica oleracea	auxin-responsive
3N3RG9.1	LTR	CCGAAA	1293	Hordeum vulgare	low-temperature responsive
3N3RG9.1	TGACG-motif	CGTCA	25	Hordeum vulgare	MeJA-responsivenes
3N3RG9.1	TGACG-motif	CGTCA	1735	Hordeum vulgare	MeJA-responsivenes
3N3RG9.1	TGACG-motif	TGACG	25	Hordeum vulgare	MeJA-responsivenes
3N3RG9.1	TGACG-motif	TGACG	1735	Hordeum vulgare	MeJA-responsivenes
3N3RG9.1	TCA-element	CCATCTTTTT	46	Nicotiana tabacum	SA responsive
29C4GT.1	TGA-element	AACGAC	385	Brassica oleracea	auxin-responsive
29C4GT.1	GT1-motif	GGTTAA	225	Arabidopsis thaliana	light responsive
29C4GT.1	GT1-motif	GGTTAA	338	Arabidopsis thaliana	light responsive
29C4GT.1	GT1-motif	GGTTAA	809	Arabidopsis thaliana	light responsive
29C4GT.1	GT1-motif	GGTTAA	1742	Arabidopsis thaliana	light responsive
29C4GT.1	GT1-motif	GGTTAA	1749	Arabidopsis thaliana	light responsive
29C4GT.1	ARE	AAACCA	254	Zea mays	anoxic specific inducibility
29C4GT.1	3-AF1 binding site	TAAGAGAGGAA	926	Solanum tuberosum	light responsive
29C4GT.1	MBS	CAACTG	1565	Arabidopsis thaliana	drought-inducibility
29C4GT.1	G-Box	TCCACATGGCA	1061	Triticum aestivum	light responsive
29C4GT.1	G-Box	CACGTT	1132	Pisum sativum	light responsive
29C4GT.1	LTR	CCGAAA	473	Hordeum vulgare	low-temperature responsive
29C4GT.1	LTR	CCGAAA	1998	Hordeum vulgare	low-temperature responsive
29C4GT.1	ABRE	AACCCGG	66	Arabidopsis thaliana	ABA responsive
29C4GT.1	ABRE	ACGTG	1133	Arabidopsis thaliana	ABA responsive
29C4GT.1	TC-rich repeats	ATTCTCTAAC	944	Nicotiana tabacum	defense and stress responsive
29C4GT.1	P-box	CCTTTTG	814	Oryza sativa	GA responsive
29C4GT.1	TATC-box	TATCCCA	921	Oryza sativa	GA responsive
29C4GT.1	Sp1	GGGCGG	117	Oryza sativa	light responsive
YBPZ2Q.1	GT1-motif	GGTTAA	581	Arabidopsis thaliana	light responsive
YBPZ2Q.1	GT1-motif	GGTTAA	1738	Arabidopsis thaliana	light responsive
YBPZ2Q.1	GT1-motif	GGTTAA	1745	Arabidopsis thaliana	light responsive
YBPZ2Q.1	TGACG-motif	CGTCA	1102	Hordeum vulgare	MeJA-responsivenes
YBPZ2Q.1	MBS	CAACTG	1561	Arabidopsis thaliana	drought-inducibility
YBPZ2Q.1	G-Box	TCCACATGGCA	824	Triticum aestivum	light responsive
YBPZ2Q.1	G-Box	CACGTT	894	Pisum sativum	light responsive
YBPZ2Q.1	TC-rich repeats	ATTCTCTAAC	714	Nicotiana tabacum	defense and stress responsive
YBPZ2Q.1	ABRE	ACGTG	895	Arabidopsis thaliana	ABA responsive
YBPZ2Q.1	GARE-motif	TCTGTTG	337	Brassica oleracea	GA responsive
YBPZ2Q.1	TGACG-motif	TGACG	1102	Hordeum vulgare	MeJA-responsivenes
L35TDU.1	GT1-motif	GGTTAA	1896	Arabidopsis thaliana	light responsive
L35TDU.1	ARE	AAACCA	897	Zea mays	anoxic specific inducibility
L35TDU.1	ARE	AAACCA	1222	Zea mays	anoxic specific inducibility
L35TDU.1	ARE	AAACCA	1936	Zea mays	anoxic specific inducibility
L35TDU.1	ARE	AAACCA	1943	Zea mays	anoxic specific inducibility
L35TDU.1	G-Box	CACGTT	1564	Pisum sativum	light responsive
L35TDU.1	LTR	CCGAAA	1065	Hordeum vulgare	low-temperature responsive
L35TDU.1	LTR	CCGAAA	1145	Hordeum vulgare	low-temperature responsive
L35TDU.1	ABRE	ACGTG	1565	Arabidopsis thaliana	ABA responsive
L35TDU.1	MRE	AACCTAA	1232	Petroselinum crispum	light responsive
L35TDU.1	MRE	AACCTAA	1420	Petroselinum crispum	light responsive
L35TDU.1	TCA-element	CCATCTTTTT	967	Nicotiana tabacum	SA responsive
L35TDU.1	TCA-element	CCATCTTTTT	976	Nicotiana tabacum	SA responsive
CIZ5HH.1	GT1-motif	GGTTAAT	628	Avena sativa	light responsive
CIZ5HH.1	GT1-motif	GGTTAA	1897	Arabidopsis thaliana	light responsive
CIZ5HH.1	G-Box	CACGTT	1338	Pisum sativum	light responsive
CIZ5HH.1	ARE	AAACCA	267	Zea mays	anoxic specific inducibility
CIZ5HH.1	ARE	AAACCA	565	Zea mays	anoxic specific inducibility
CIZ5HH.1	ARE	AAACCA	895	Zea mays	anoxic specific inducibility
CIZ5HH.1	ARE	AAACCA	1936	Zea mays	anoxic specific inducibility
CIZ5HH.1	ARE	AAACCA	1943	Zea mays	anoxic specific inducibility
CIZ5HH.1	G-box	TAAACGTG	1336	Brassica oleracea	light responsive
CIZ5HH.1	MRE	AACCTAA	766	Petroselinum crispum	light responsive
CIZ5HH.1	MRE	AACCTAA	957	Petroselinum crispum	light responsive
CIZ5HH.1	ABRE	ACGTG	1339	Arabidopsis thaliana	ABA responsive
CIZ5HH.1	LTR	CCGAAA	680	Hordeum vulgare	low-temperature responsive
CIZ5HH.1	LTR	CCGAAA	791	Hordeum vulgare	low-temperature responsive
011VCX.1	MYB	CAACCA	599	Arabidopsis thaliana	MYB
011VCX.1	MYB	TAACCA	1289	Arabidopsis thaliana	MYB
011VCX.1	MYB	CAACTG	193	Arabidopsis thaliana	MYB
0534HL.2	MYB	TAACCA	189	Arabidopsis thaliana	MYB
0534HL.2	MYB	TAACCA	1082	Arabidopsis thaliana	MYB
0534HL.2	MYB	CAACCA	1510	Arabidopsis thaliana	MYB
0534HL.2	MYB	CAACAG	2011	Arabidopsis thaliana	MYB
0534HL.2	MYB	CAACTG	577	Arabidopsis thaliana	MYB
0534HL.2	MYB	TAACTG	1172	Arabidopsis thaliana	MYB
0534HL.2	MYB	CAACTG	1243	Arabidopsis thaliana	MYB
0698HC.1	MYB	CAACTG	101	Arabidopsis thaliana	MYB
0698HC.1	MYB	CAACTG	1156	Arabidopsis thaliana	MYB
0698HC.1	MYB	CAACCA	105	Arabidopsis thaliana	MYB
0698HC.1	MYB	TAACCA	354	Arabidopsis thaliana	MYB
0698HC.1	MYB	CAACAG	1889	Arabidopsis thaliana	MYB
0698HC.1	MYB	TAACCA	1918	Arabidopsis thaliana	MYB
0G05EQ.1	MYB	CAACCA	993	Arabidopsis thaliana	MYB
0G05EQ.1	MYB	TAACCA	1471	Arabidopsis thaliana	MYB
0G05EQ.1	MYB	TAACTG	1088	Arabidopsis thaliana	MYB
0G05EQ.1	MYB	TAACTG	1933	Arabidopsis thaliana	MYB
0KII0J.1	MYB	TAACTG	1173	Arabidopsis thaliana	MYB
0KII0J.1	MYB	TAACTG	1269	Arabidopsis thaliana	MYB
0KII0J.1	MYB	TAACCA	1860	Arabidopsis thaliana	MYB
0Q4XQV.1	MYB	CAACAG	1633	Arabidopsis thaliana	MYB
0Q4XQV.1	MYB	TAACTG	711	Arabidopsis thaliana	MYB
1L1QBU.1	MYB	CAACCA	1504	Arabidopsis thaliana	MYB
1L1QBU.1	MYB	CAACAG	1804	Arabidopsis thaliana	MYB
1SN9CK.1	MYB	TAACCA	385	Arabidopsis thaliana	MYB
1SN9CK.1	MYB	CAACCA	560	Arabidopsis thaliana	MYB
1SN9CK.1	MYB	CAACAG	738	Arabidopsis thaliana	MYB
1SN9CK.1	MYB	CAACAG	866	Arabidopsis thaliana	MYB
1SN9CK.1	MYB	CAACAG	1712	Arabidopsis thaliana	MYB
1SN9CK.1	MYB	TAACCA	1720	Arabidopsis thaliana	MYB
1SN9CK.1	MYB	TAACCA	1747	Arabidopsis thaliana	MYB
1SN9CK.1	MYB	CAACTG	730	Arabidopsis thaliana	MYB
29C4GT.1	MYB	TAACCA	339	Arabidopsis thaliana	MYB
29C4GT.1	MYB	CAACCA	1539	Arabidopsis thaliana	MYB
29C4GT.1	MYB	CAACTG	1565	Arabidopsis thaliana	MYB
327P4X.1	MYB	TAACCA	829	Arabidopsis thaliana	MYB
327P4X.1	MYB	TAACCA	898	Arabidopsis thaliana	MYB
327P4X.1	MYB	CAACCA	1677	Arabidopsis thaliana	MYB
327P4X.1	MYB	CAACCA	1700	Arabidopsis thaliana	MYB
327P4X.1	MYB	CAACCA	1776	Arabidopsis thaliana	MYB
3L4J3R.1	MYB	CAACAG	62	Arabidopsis thaliana	MYB
3L4J3R.1	MYB	CAACAG	102	Arabidopsis thaliana	MYB
3L4J3R.1	MYB	TAACCA	108	Arabidopsis thaliana	MYB
3L4J3R.1	MYB	TAACCA	137	Arabidopsis thaliana	MYB
3L4J3R.1	MYB	CAACCA	357	Arabidopsis thaliana	MYB
3L4J3R.1	MYB	TAACCA	1159	Arabidopsis thaliana	MYB
3L4J3R.1	MYB	CAACCA	1378	Arabidopsis thaliana	MYB
3L4J3R.1	MYB	CAACAG	1922	Arabidopsis thaliana	MYB
3W57F5.1	MYB	TAACTG	251	Arabidopsis thaliana	MYB
3W57F5.1	MYB	CAACTG	1167	Arabidopsis thaliana	MYB
41SNZJ.1	MYB	CAACCA	64	Arabidopsis thaliana	MYB
41SNZJ.1	MYB	TAACCA	1491	Arabidopsis thaliana	MYB
41SNZJ.1	MYB	CAACAG	1894	Arabidopsis thaliana	MYB
496WES.1	MYB	CAACCA	486	Arabidopsis thaliana	MYB
496WES.1	MYB	CAACAG	1678	Arabidopsis thaliana	MYB
496WES.1	MYB	CAACAG	1708	Arabidopsis thaliana	MYB
4TE40S.1	MYB	CAACAG	638	Arabidopsis thaliana	MYB
4TE40S.1	MYB	CAACCA	1226	Arabidopsis thaliana	MYB
50YMIU.1	MYB	CAACCA	14	Arabidopsis thaliana	MYB
52K6P9.1	MYB	CAACCA	465	Arabidopsis thaliana	MYB
52K6P9.1	MYB	CAACCA	1149	Arabidopsis thaliana	MYB
53PIFC.2	MYB	CAACCA	1534	Arabidopsis thaliana	MYB
55IZK7.1	MYB	CAACCA	1777	Arabidopsis thaliana	MYB
55IZK7.1	MYB	TAACCA	1863	Arabidopsis thaliana	MYB
55IZK7.1	MYB	TAACCA	1931	Arabidopsis thaliana	MYB
55IZK7.1	MYB	TAACTG	1197	Arabidopsis thaliana	MYB
59G793.1	MYB	TAACCA	19	Arabidopsis thaliana	MYB
59G793.1	MYB	CAACAG	975	Arabidopsis thaliana	MYB
59G793.1	MYB	CAACCA	1266	Arabidopsis thaliana	MYB
60YECW.1	MYB	TAACTG	182	Arabidopsis thaliana	MYB
60YECW.1	MYB	CAACTG	507	Arabidopsis thaliana	MYB
60YECW.1	MYB	TAACTG	547	Arabidopsis thaliana	MYB
677K9W.1	MYB	TAACCA	184	Arabidopsis thaliana	MYB
677K9W.1	MYB	CAACCA	338	Arabidopsis thaliana	MYB
677K9W.1	MYB	TAACCA	561	Arabidopsis thaliana	MYB
677K9W.1	MYB	CAACCA	1017	Arabidopsis thaliana	MYB
677K9W.1	MYB	CAACCA	1150	Arabidopsis thaliana	MYB
677K9W.1	MYB	TAACCA	1283	Arabidopsis thaliana	MYB
677K9W.1	MYB	TAACCA	1682	Arabidopsis thaliana	MYB
677K9W.1	MYB	TAACTG	862	Arabidopsis thaliana	MYB
67FSB3.1	MYB	CAACAG	445	Arabidopsis thaliana	MYB
67FSB3.1	MYB	CAACCA	1334	Arabidopsis thaliana	MYB
67FSB3.1	MYB	TAACTG	299	Arabidopsis thaliana	MYB
67FSB3.1	MYB	CAACTG	1205	Arabidopsis thaliana	MYB
6C44PS.1	MYB	TAACCA	463	Arabidopsis thaliana	MYB
6C44PS.1	MYB	CAACCA	487	Arabidopsis thaliana	MYB
6C44PS.1	MYB	TAACCA	539	Arabidopsis thaliana	MYB
6C44PS.1	MYB	TAACCA	591	Arabidopsis thaliana	MYB
6C44PS.1	MYB	TAACCA	1428	Arabidopsis thaliana	MYB
6C44PS.1	MYB	TAACCA	1961	Arabidopsis thaliana	MYB
6C44PS.1	MYB	CAACTG	621	Arabidopsis thaliana	MYB
6C44PS.1	MYB	TAACTG	709	Arabidopsis thaliana	MYB
6HWF75.1	MYB	CAACAG	249	Arabidopsis thaliana	MYB
6HWF75.1	MYB	CAACAG	989	Arabidopsis thaliana	MYB
6HWF75.1	MYB	CAACTG	112	Arabidopsis thaliana	MYB
6HWF75.1	MYB	TAACTG	992	Arabidopsis thaliana	MYB
7QGR70.1	MYB	CAACCA	665	Arabidopsis thaliana	MYB
7QGR70.1	MYB	CAACCA	1168	Arabidopsis thaliana	MYB
7QGR70.1	MYB	CAACCA	1244	Arabidopsis thaliana	MYB
7QGR70.1	MYB	CAACCA	1277	Arabidopsis thaliana	MYB
7QGR70.1	MYB	CAACAG	1667	Arabidopsis thaliana	MYB
7QGR70.1	MYB	CAACTG	47	Arabidopsis thaliana	MYB
7X6P0W.1	MYB	TAACCA	51	Arabidopsis thaliana	MYB
83S23U.1	MYB	CAACAG	1018	Arabidopsis thaliana	MYB
83S23U.1	MYB	CAACCA	1387	Arabidopsis thaliana	MYB
8CL1WY.1	MYB	CAACCA	447	Arabidopsis thaliana	MYB
8CL1WY.1	MYB	CAACAG	637	Arabidopsis thaliana	MYB
8CL1WY.1	MYB	CAACAG	786	Arabidopsis thaliana	MYB
8CL1WY.1	MYB	CAACCA	1143	Arabidopsis thaliana	MYB
8CL1WY.1	MYB	CAACCA	1521	Arabidopsis thaliana	MYB
8CL1WY.1	MYB	TAACCA	1608	Arabidopsis thaliana	MYB
8CL1WY.1	MYB	CAACCA	1895	Arabidopsis thaliana	MYB
8L9CQK.1	MYB	TAACCA	796	Arabidopsis thaliana	MYB
8L9CQK.1	MYB	TAACCA	1477	Arabidopsis thaliana	MYB
8L9CQK.1	MYB	TAACTG	684	Arabidopsis thaliana	MYB
8L9CQK.1	MYB	CAACTG	2011	Arabidopsis thaliana	MYB
9IC2FY.1	MYB	TAACCA	174	Arabidopsis thaliana	MYB
AQDL1Q.1	MYB	CAACTG	633	Arabidopsis thaliana	MYB
AQDL1Q.1	MYB	TAACTG	1479	Arabidopsis thaliana	MYB
AQDL1Q.1	MYB	TAACCA	1341	Arabidopsis thaliana	MYB
AQDL1Q.1	MYB	CAACAG	1845	Arabidopsis thaliana	MYB
AQDL1Q.1	MYB	TAACCA	1853	Arabidopsis thaliana	MYB
AQDL1Q.1	MYB	TAACCA	1883	Arabidopsis thaliana	MYB
B2BEUH.1	MYB	TAACCA	265	Arabidopsis thaliana	MYB
B2BEUH.1	MYB	TAACCA	457	Arabidopsis thaliana	MYB
B2BEUH.1	MYB	CAACAG	525	Arabidopsis thaliana	MYB
B2BEUH.1	MYB	CAACAG	736	Arabidopsis thaliana	MYB
B2BEUH.1	MYB	CAACAG	1045	Arabidopsis thaliana	MYB
B2BEUH.1	MYB	CAACCA	1143	Arabidopsis thaliana	MYB
B2BEUH.1	MYB	CAACAG	1227	Arabidopsis thaliana	MYB
B2BEUH.1	MYB	CAACAG	1281	Arabidopsis thaliana	MYB
B2BEUH.1	MYB	CAACTG	195	Arabidopsis thaliana	MYB
B2BEUH.1	MYB	TAACTG	347	Arabidopsis thaliana	MYB
B2BEUH.1	MYB	CAACTG	477	Arabidopsis thaliana	MYB
B2BEUH.1	MYB	TAACTG	568	Arabidopsis thaliana	MYB
B2BEUH.1	MYB	CAACTG	773	Arabidopsis thaliana	MYB
B2BEUH.1	MYB	CAACTG	922	Arabidopsis thaliana	MYB
B2BEUH.1	MYB	TAACTG	1010	Arabidopsis thaliana	MYB
B2BEUH.1	MYB	TAACTG	1039	Arabidopsis thaliana	MYB
B2BEUH.1	MYB	TAACTG	1110	Arabidopsis thaliana	MYB
B2BEUH.1	MYB	TAACTG	1497	Arabidopsis thaliana	MYB
B982CP.1	MYB	CAACTG	477	Arabidopsis thaliana	MYB
B982CP.1	MYB	TAACTG	1284	Arabidopsis thaliana	MYB
B982CP.1	MYB	CAACAG	1767	Arabidopsis thaliana	MYB
BB0AZK.1	MYB	CAACCA	14	Arabidopsis thaliana	MYB
BDV9DF.1	MYB	CAACTG	1214	Arabidopsis thaliana	MYB
BDV9DF.1	MYB	CAACCA	68	Arabidopsis thaliana	MYB
BDV9DF.1	MYB	CAACCA	78	Arabidopsis thaliana	MYB
BDV9DF.1	MYB	TAACCA	713	Arabidopsis thaliana	MYB
BR1H5V.1	MYB	CAACTG	337	Arabidopsis thaliana	MYB
BR1H5V.1	MYB	TAACTG	1236	Arabidopsis thaliana	MYB
BR1H5V.1	MYB	TAACTG	1660	Arabidopsis thaliana	MYB
BR1H5V.1	MYB	TAACTG	1911	Arabidopsis thaliana	MYB
BR1H5V.1	MYB	TAACCA	1664	Arabidopsis thaliana	MYB
CIZ5HH.1	MYB	CAACCA	194	Arabidopsis thaliana	MYB
CIZ5HH.1	MYB	CAACCA	214	Arabidopsis thaliana	MYB
CIZ5HH.1	MYB	TAACCA	627	Arabidopsis thaliana	MYB
CIZ5HH.1	MYB	CAACCA	1392	Arabidopsis thaliana	MYB
CIZ5HH.1	MYB	CAACAG	1643	Arabidopsis thaliana	MYB
CIZ5HH.1	MYB	TAACCA	1896	Arabidopsis thaliana	MYB
CIZ5HH.1	MYB	TAACTG	27	Arabidopsis thaliana	MYB
CIZ5HH.1	MYB	TAACTG	661	Arabidopsis thaliana	MYB
CIZ5HH.1	MYB	TAACTG	851	Arabidopsis thaliana	MYB
CIZ5HH.1	MYB	TAACTG	1332	Arabidopsis thaliana	MYB
CRGH5H.1	MYB	CAACTG	392	Arabidopsis thaliana	MYB
CRGH5H.1	MYB	TAACTG	487	Arabidopsis thaliana	MYB
CRGH5H.1	MYB	TAACTG	1227	Arabidopsis thaliana	MYB
CRGH5H.1	MYB	TAACCA	693	Arabidopsis thaliana	MYB
CRGH5H.1	MYB	TAACCA	1126	Arabidopsis thaliana	MYB
CZ32YF.3	MYB	CAACCA	106	Arabidopsis thaliana	MYB
CZ32YF.3	MYB	CAACCA	286	Arabidopsis thaliana	MYB
CZ32YF.3	MYB	CAACCA	1434	Arabidopsis thaliana	MYB
CZ32YF.3	MYB	CAACCA	1910	Arabidopsis thaliana	MYB
CZ32YF.3	MYB	CAACTG	573	Arabidopsis thaliana	MYB
CZ32YF.3	MYB	TAACTG	734	Arabidopsis thaliana	MYB
CZ32YF.3	MYB	CAACTG	1263	Arabidopsis thaliana	MYB
CZ32YF.3	MYB	TAACTG	1704	Arabidopsis thaliana	MYB
D2Y4YE.1	MYB	CAACCA	528	Arabidopsis thaliana	MYB
D2Y4YE.1	MYB	CAACCA	990	Arabidopsis thaliana	MYB
D2Y4YE.1	MYB	TAACCA	1460	Arabidopsis thaliana	MYB
D2Y4YE.1	MYB	CAACTG	889	Arabidopsis thaliana	MYB
D2Y4YE.1	MYB	CAACTG	1993	Arabidopsis thaliana	MYB
F2MSTS.1	MYB	TAACTG	472	Arabidopsis thaliana	MYB
F2MSTS.1	MYB	CAACCA	639	Arabidopsis thaliana	MYB
F2MSTS.1	MYB	CAACAG	849	Arabidopsis thaliana	MYB
F2WDYD.1	MYB	CAACCA	78	Arabidopsis thaliana	MYB
F2WDYD.1	MYB	CAACAG	510	Arabidopsis thaliana	MYB
F2WDYD.1	MYB	CAACAG	1478	Arabidopsis thaliana	MYB
F2WDYD.1	MYB	TAACTG	327	Arabidopsis thaliana	MYB
F2WDYD.1	MYB	TAACTG	667	Arabidopsis thaliana	MYB
F2WDYD.1	MYB	TAACTG	1533	Arabidopsis thaliana	MYB
FI6TLI.2	MYB	TAACCA	12	Arabidopsis thaliana	MYB
FI6TLI.2	MYB	CAACCA	1068	Arabidopsis thaliana	MYB
FI6TLI.2	MYB	CAACAG	1424	Arabidopsis thaliana	MYB
FI6TLI.2	MYB	CAACCA	1774	Arabidopsis thaliana	MYB
FI6TLI.2	MYB	CAACAG	1817	Arabidopsis thaliana	MYB
FI6TLI.2	MYB	TAACTG	250	Arabidopsis thaliana	MYB
FI6TLI.2	MYB	TAACTG	649	Arabidopsis thaliana	MYB
FV18MX.1	MYB	CAACTG	70	Arabidopsis thaliana	MYB
FV18MX.1	MYB	TAACTG	1992	Arabidopsis thaliana	MYB
FV18MX.1	MYB	CAACCA	657	Arabidopsis thaliana	MYB
FV18MX.1	MYB	CAACCA	1161	Arabidopsis thaliana	MYB
FV18MX.1	MYB	CAACCA	1237	Arabidopsis thaliana	MYB
FV18MX.1	MYB	CAACCA	1270	Arabidopsis thaliana	MYB
FV18MX.1	MYB	TAACCA	1381	Arabidopsis thaliana	MYB
FV18MX.1	MYB	CAACAG	1698	Arabidopsis thaliana	MYB
G2H5J3.1	MYB	TAACTG	108	Arabidopsis thaliana	MYB
G2H5J3.1	MYB	CAACCA	874	Arabidopsis thaliana	MYB
G2H5J3.1	MYB	TAACCA	965	Arabidopsis thaliana	MYB
G2H5J3.1	MYB	TAACCA	1230	Arabidopsis thaliana	MYB
G2H5J3.1	MYB	TAACCA	1555	Arabidopsis thaliana	MYB
G8W2EZ.2	MYB	TAACTG	490	Arabidopsis thaliana	MYB
G8W2EZ.2	MYB	TAACTG	1374	Arabidopsis thaliana	MYB
G8W2EZ.2	MYB	CAACAG	332	Arabidopsis thaliana	MYB
G8W2EZ.2	MYB	CAACCA	1070	Arabidopsis thaliana	MYB
GPJZ8X.1	MYB	TAACTG	361	Arabidopsis thaliana	MYB
GPJZ8X.1	MYB	CAACAG	637	Arabidopsis thaliana	MYB
GPJZ8X.1	MYB	TAACCA	673	Arabidopsis thaliana	MYB
H3XS4T.1	MYB	TAACTG	751	Arabidopsis thaliana	MYB
H925DL.1	MYB	CAACAG	100	Arabidopsis thaliana	MYB
H925DL.1	MYB	CAACAG	1528	Arabidopsis thaliana	MYB
H925DL.1	MYB	TAACTG	1679	Arabidopsis thaliana	MYB
H925DL.1	MYB	TAACTG	1955	Arabidopsis thaliana	MYB
HDC0J8.1	MYB	CAACCA	123	Arabidopsis thaliana	MYB
HDC0J8.1	MYB	TAACCA	127	Arabidopsis thaliana	MYB
[truncated: 657 more rows]
